# Supplementary material for: Changes in glycosylated proteins in colostrum and mature milk and their implication
Source: Front Nutr. 2023 Jun 16;10:1161310. doi: 10.3389/fnut.2023.1161310 (PMC10311556; doi:10.3389/fnut.2023.1161310)
Supplement: Supplementary file 1 [file Table_1.XLSX]

## Sheet: Sheet1
	Table S1 Identified and quantified glycosylated sites in colostum and mature milk.
Protein accession	Position	Amino acid	Protein description	Gene name	Localization probability	PEP	Score	Modified sequence	Nomalized protein quantification, colostrum/mature milk ratio	Cao, 2017	Cao, 2018&2019	Kim, 2021	Wang, 2021	Holm, 2022
P51993	91	N	"Alpha-(1,3)-fucosyltransferase 6"	FUT6	1	1.00064e-14	101.78	CSEMVPGTADCN(1)ITADR	1.92±0.14		√
P51993	46	N	"Alpha-(1,3)-fucosyltransferase 6"	FUT6	1	1.48376e-69	227.74	VSQDDPTVYPN(1)GSR	1.46±0.08		√
Q969X2	173	N	"Alpha-N-acetylgalactosaminide alpha-2,6-sialyltransferase 6"	ST6GALNAC6	1	1.62315e-09	162.97	RPQEFVN(1)R			√
O95395	69	N	"Beta-1,3-galactosyl-O-glycosyl-glycoprotein beta-1,6-N-acetylglucosaminyltransferase 3"	GCNT3	1	0.0209553	54.259	SIN(1)CSGVTR			√
Q8NES3	167	N	"Beta-1,3-N-acetylglucosaminyltransferase lunatic fringe"	LFNG	0.999996	2.24477e-05	74.428	HTGNVVITN(1)CSAAHSR			√
Q9Y644	113	N	"Beta-1,3-N-acetylglucosaminyltransferase radical fringe"	RFNG	0.986878	0.00188638	71.153	VIN(0.013)TN(0.987)CSAVR			√
P15291	65	N	"Beta-1,4-galactosyltransferase 1"	B4GALT1	1	5.76835e-36	130.32	LPQLVGVSTPLQGGSN(1)SAAAIGQSSGELR	1.5±0.05
Q11201	114	N	"CMP-N-acetylneuraminate-beta-galactosamide-alpha-2,3-sialyltransferase 1"	ST3GAL1	0.998174	1.58976e-06	75.819	KPN(0.001)N(0.001)LN(0.998)DTIK			√
Q8N8Z6	64	N	"Discoidin, CUB and LCCL domain-containing protein 1"	DCBLD1	0.999996	3.26984e-05	88.561	NYPGTYPN(1)HTVCEK
Q9P2D7	2697	N	"Dynein heavy chain 1, axonemal"	DNAH1	1	0.000784958	87.806	AN(1)LMAAYTGR
P10316	110	N	"HLA class I histocompatibility antigen, A-69 alpha chain"	HLA-A	1	2.20652e-45	205.27	GYYN(1)QSEAGSHTVQR
P30685	110	N	"HLA class I histocompatibility antigen, B-35 alpha chain"	HLA-B	1	1.71018e-35	191.06	GYYN(1)QSEAGSHIIQR	1.47±0.14
Q29836	110	N	"HLA class I histocompatibility antigen, B-67 alpha chain"	HLA-B	1	1.03201e-35	193.45	GYYN(1)QSEAGSHTLQR
Q29865	110	N	"HLA class I histocompatibility antigen, Cw-18 alpha chain"	HLA-C	1	1.75123e-07	98.58	GYYN(1)QSEDGSHTLQR
P04440	48	N	"HLA class II histocompatibility antigen, DP beta 1 chain"	HLA-DPB1	1	0.0132372	54.276	QECYAFN(1)GTQR
P01903	103	N	"HLA class II histocompatibility antigen, DR alpha chain"	HLA-DRA	0.999927	5.26303e-11	92.147	SN(1)YTPITNVPPEVTVLTNSPVELR			√
Q9TQE0	48	N	"HLA class II histocompatibility antigen, DRB1-9 beta chain"	HLA-DRB1	1	4.24393e-06	96.24	QDKFECHFFN(1)GTER			√
P33908	513	N	"Mannosyl-oligosaccharide 1,2-alpha-mannosidase IA"	MAN1A1	1	0.000102618	125.31	TCHESYN(1)R	1.09±0.11	√	√
Q02809	538	N	"Procollagen-lysine,2-oxoglutarate 5-dioxygenase 1"	PLOD1	1	2.46609e-10	170.3	YIHQN(1)YTK	1.09±0.07		√
Q02809	197	N	"Procollagen-lysine,2-oxoglutarate 5-dioxygenase 1"	PLOD1	1	1.46073e-24	187.16	EQIN(1)ITLDHR	1.21±0.14		√
O00469	209	N	"Procollagen-lysine,2-oxoglutarate 5-dioxygenase 2"	PLOD2	1	0.00134833	72.29	EAIN(1)ITLDHK
O00469	696	N	"Procollagen-lysine,2-oxoglutarate 5-dioxygenase 2"	PLOD2	1	0.00011482	115.57	YN(1)CSIESPR			√
O60568	548	N	"Procollagen-lysine,2-oxoglutarate 5-dioxygenase 3"	PLOD3	1	1.71352e-05	130.1	EQYIHEN(1)YSR	0.94±0.12		√
O60568	63	N	"Procollagen-lysine,2-oxoglutarate 5-dioxygenase 3"	PLOD3	1	3.41657e-08	156.01	SAEFFN(1)YTVR	0.92±0.36		√
P08195	365	N	4F2 cell-surface antigen heavy chain	SLC3A2	1	5.29561e-17	157.68	DASSFLAEWQN(1)ITK			√
P08195	424	N	4F2 cell-surface antigen heavy chain	SLC3A2	0.999974	1.15583e-49	150.14	SLVTQYLN(1)ATGNR			√
Q13510	259	N	Acid ceramidase	ASAH1	1	2.10175e-14	133.16	TVLEN(1)STSYEEAK			√
Q92484	238	N	Acid sphingomyelinase-like phosphodiesterase 3a	SMPDL3A	0.974629	2.14115e-43	175.59	TDPANQFEWLESTLN(0.975)N(0.025)SQQNK	1.56±0.04
Q92485	343	N	Acid sphingomyelinase-like phosphodiesterase 3b	SMPDL3B	1	3.1302e-31	149.47	DMVTYFMN(1)LSQANAQGTPR	0.6±0.26		√
O15204	184	N	ADAM DEC1	ADAMDEC1	1	9.27368e-37	159.06	EHAVFTSNQEEQDPAN(1)HTCGVK
Q9Y653	303	N	Adhesion G-protein coupled receptor G1	ADGRG1	1	0.00412376	67.252	N(1)SSQVLGEK
Q8IZP9	99	N	Adhesion G-protein coupled receptor G2	ADGRG2	1	0.00499829	67.118	TFN(1)ASGVKPQR			√
Q86SQ4	505	N	Adhesion G-protein coupled receptor G6	ADGRG6	0.801372	2.59184e-08	118.08	LLKN(0.199)N(0.801)ESLDEGLR	0.81±0.12		√
Q86SQ4	324	N	Adhesion G-protein coupled receptor G6	ADGRG6	1	5.71978e-08	152.54	ILSN(1)LSCNVK	1.18±0.17		√
Q86SQ4	143	N	Adhesion G-protein coupled receptor G6	ADGRG6	1	0.000121572	136.96	KGFN(1)ASYIR	1.3±0.1	√	√
Q86SQ4	750	N	Adhesion G-protein coupled receptor G6	ADGRG6	1	0.000447316	133.13	AQFTFFN(1)K	1.24±0.25		√
Q86SQ4	314	N	Adhesion G-protein coupled receptor G6	ADGRG6	1	0.000144275	118.71	LWN(1)FTMNAK	1.54±0.14		√
Q86SQ4	818	N	Adhesion G-protein coupled receptor G6	ADGRG6	1	2.9523e-05	89.26	SFGGWN(1)TSGCVAHR			√
P51825	1169	N	AF4/FMR2 family member 1	AFF1	1	0.0268985	57.281	N(1)KEFFAR
P43652	33	N	Afamin	AFM	1	1.91062e-17	179.19	DIENFN(1)STQK	1.13±0.01		√
P43652	402	N	Afamin	AFM	1	0.00343995	68.171	YAEDKFN(1)ETTEK	1.21±0
P43652	109	N	Afamin	AFM	1	0.000279976	91.265	HN(1)FSHCCSK	1.27±0.14
P43652	383	N	Afamin	AFM	0.999985	2.39937e-12	157.5	N(1)CCNTENPPGCYR	1.41±0.11
O00468	135	N	Agrin	AGRN	1	3.20681e-06	101.53	NELMLN(1)SSLMR	1.15±0.11		√
P02763	103	N	Alpha-1-acid glycoprotein 1	ORM1	1	0.000149135	131.03	EN(1)GTISR	0.25±0.04		√
P02763	93	N	Alpha-1-acid glycoprotein 1	ORM1	1	1.18403e-56	215.15	QDQCIYN(1)TTYLNVQR	1.03±0.12		√
P02763	72	N	Alpha-1-acid glycoprotein 1	ORM1	1	5.75996e-09	97.235	SVQEIQATFFYFTPN(1)K
P19652	103	N	Alpha-1-acid glycoprotein 2	ORM2	1	0.00441969	80.165	EN(1)GTVSR			√
P19652	93	N	Alpha-1-acid glycoprotein 2	ORM2	1	2.9746e-120	260.96	QNQCFYN(1)SSYLNVQR			√
P01011	271	N	Alpha-1-antichymotrypsin	SERPINA3	1	3.18513e-58	213.36	YTGN(1)ASALFILPDQDK	0.51±0.04	√	√
P01011	106	N	Alpha-1-antichymotrypsin	SERPINA3	1	2.6592e-121	250.94	FN(1)LTETSEAEIHQSFQHLLR	0.59±0.05	√	√		√
P01011	127	N	Alpha-1-antichymotrypsin	SERPINA3	1	1.07422e-32	158.58	TLN(1)QSSDELQLSMGNAMFVK	0.72±0.07	√	√
P01011	139	N	Alpha-1-antichymotrypsin	SERPINA3	1	2.27791e-07	68.168	TLN(1)QSSDELQLSMGN(1)AMFVK
P01009	271	N	Alpha-1-antitrypsin	SERPINA1	1	7.91727e-29	145.69	YLGN(1)ATAIFFLPDEGK	0.77±0.03		√	√		√
P04217	179	N	Alpha-1B-glycoprotein	A1BG	1	2.28903e-10	58.891	EGDHEFLEVPEAQEDVEATFPVHQPGN(1)YSCSYR	1±0.03		√
P02765	156	N	Alpha-2-HS-glycoprotein	AHSG	1	6.054e-102	251.49	VCQDCPLLAPLN(1)DTR	1.12±0.08		√	√	√
P02765	176	N	Alpha-2-HS-glycoprotein	AHSG	0.999975	2.51e-141	264.96	AALAAFNAQNN(1)GSNFQLEEISR	1.26±0.21			√
P19961	427	N	Alpha-amylase 2B	AMY2B	0.888526	0.000656656	45.735	N(0.001)VVDGQPFTN(0.993)WYDN(0.889)GSN(0.117)QVAFGR
P19961	476	N	Alpha-amylase 2B	AMY2B	0.999922	2.64278e-05	114.89	INGN(1)CTGIK
P19961	423	N	Alpha-amylase 2B	AMY2B	0.993326	0.000656656	45.735	N(0.001)VVDGQPFTN(0.993)WYDN(0.889)GSN(0.117)QVAFGR
P06280	192	N	Alpha-galactosidase A	GLA	1	2.46196e-05	107.9	HMSLALN(1)R			√
P00709	90	N	Alpha-lactalbumin	LALBA	1	7.60046e-10	161.67	N(1)ICDISCDKFLDDDITDDIMCAK	1.16±0.02	√	√		√	√
P54802	503	N	Alpha-N-acetylglucosaminidase	NAGLU	1	1.02663e-08	155.86	SVYN(1)CSGEACR	0.91±0.04		√
P54802	261	N	Alpha-N-acetylglucosaminidase	NAGLU	1	7.74479e-06	119.68	VFPQVN(1)VTK	1.02±0.06
P47710	69	N	Alpha-S1-casein	CSN1S1	1	1.21184e-84	238.12	N(1)ESTQNCVVAEPEK	2.6±0.12	√	√	√	√	√
P47710	74	N	Alpha-S1-casein	CSN1S1	1	1.97158e-06	58.079	N(1)ESTQN(1)CVVAEPEK
P15144	234	N	Aminopeptidase N	ANPEP	1	0.000439109	80.69	AEFN(1)ITLIHPK			√
P15144	818	N	Aminopeptidase N	ANPEP	0.999999	3.93509e-09	101.3	N(1)ATLVNEADK			√
Q06481	541	N	Amyloid-like protein 2	APLP2	1	1.5735e-06	141.71	RN(1)QSLSLLYK	1.64±0.12	√	√
Q9BY76	177	N	Angiopoietin-related protein 4	ANGPTL4	1	6.36286e-15	130.23	RLPEMAQPVDPAHN(1)VSR	1.38±0		√
P12821	146	N	Angiotensin-converting enzyme	ACE	1	1.78152e-08	131.35	QQYNALLSN(1)MSR	1.24±0.53		√
P12821	714	N	Angiotensin-converting enzyme	ACE	1	1.97989e-09	139.66	KFDVNQLQN(1)TTIK	0.8±0.11	√	√
P12821	509	N	Angiotensin-converting enzyme	ACE	1	2.43869e-06	96.745	N(1)ETHFDAGAK	0.78±0.06		√
P12821	111	N	Angiotensin-converting enzyme	ACE	1	5.05206e-16	142.95	ELYEPIWQN(1)FTDPQLR	1.13±0.1		√
P12821	695	N	Angiotensin-converting enzyme	ACE	1	1.61577e-11	160.18	NMQIAN(1)HTLK	1.61±0.14		√
P12821	445	N	Angiotensin-converting enzyme	ACE	1	7.6104e-13	130.29	VTN(1)DTESDINYLLK			√
Q9BYF1	90	N	Angiotensin-converting enzyme 2	ACE2	1	1.08438e-18	117.48	EQSTLAQMYPLQEIQN(1)LTVK	1.36±0.15		√
Q9BYF1	546	N	Angiotensin-converting enzyme 2	ACE2	1	0.000950416	72.891	CDISN(1)STEAGQK			√
Q9BYF1	690	N	Angiotensin-converting enzyme 2	ACE2	1	3.13442e-05	107.9	N(1)VSDIIPR	0.93±0.11
Q9BYF1	103	N	Angiotensin-converting enzyme 2	ACE2	1	6.73025e-43	188.58	LQLQALQQN(1)GSSVLSEDK	1.66±0.13		√
Q86XL3	656	N	Ankyrin repeat and LEM domain-containing protein 2	ANKLE2	1	0.00751879	68.485	N(1)RQN(1)AAR
Q86XL3	653	N	Ankyrin repeat and LEM domain-containing protein 2	ANKLE2	1	0.00751879	68.485	N(1)RQN(1)AAR
P01008	128	N	Antithrombin-III	SERPINC1	1	1.38306e-22	159.22	LGACN(1)DTLQQLMEVFK	0.48±0.02		√
P01008	224	N	Antithrombin-III	SERPINC1	1	0.000629993	83.862	WVSN(1)KTEGR	1.33±0
P04114	1523	N	Apolipoprotein B-100	APOB	1	9.91987e-14	134.98	FN(1)SSYLQGTNQITGR	4.73±0.03		√
P04114	3465	N	Apolipoprotein B-100	APOB	1	1.03372e-08	127.02	YDFN(1)SSMLYSTAK		√	√
P05090	98	N	Apolipoprotein D	APOD	1	5.7983e-29	138.46	ADGTVNQIEGEATPVN(1)LTEPAK	1.21±0		√
P05090	65	N	Apolipoprotein D	APOD	1	3.25887e-08	123.95	CIQAN(1)YSLMENGK	1.33±0		√
P05090	88	N	Apolipoprotein D	APOD	1	8.43768e-05	46.971	ADGTVN(1)QIEGEATPVN(1)LTEPAK
O95445	135	N	Apolipoprotein M	APOM	1	1.23785e-30	127.58	TELFSSSCPGGIMLN(1)ETGQGYQR			√
O75882	416	N	Attractin	ATRN	1	1.21949e-62	228.02	IDSTGN(1)VTNELR	0.89±0.05		√
O75882	731	N	Attractin	ATRN	1	7.28846e-39	200.05	N(1)HSCSEGQISIFR	0.97±0.01
O75882	1082	N	Attractin	ATRN	1	0.00018121	101.66	CEN(1)LTTGK	1±0.01
O75882	300	N	Attractin	ATRN	1	1.72603e-06	151.83	GICN(1)SSDVR	1.19±0.06		√
O75882	1073	N	Attractin	ATRN	1	8.57367e-06	132.25	CIN(1)QSICEK			√
O75882	264	N	Attractin	ATRN	0.999997	0.00253057	57.525	ISN(1)SSDTVECECSENWK			√
O75882	923	N	Attractin	ATRN	1	1.63975e-29	143.93	AATCINPLN(1)GSVCERPAN(1)HSAK	1.33±0.03		√
O75882	914	N	Attractin	ATRN	0.999999	1.63975e-29	143.93	AATCINPLN(1)GSVCERPAN(1)HSAK	1.33±0.03		√
O75882	383	N	Attractin	ATRN	1	4.77063e-06	152.63	EWLPLN(1)R	1.67±0.02	√
O75882	1054	N	Attractin	ATRN	0.999997	0.000540508	61.477	YN(1)WSFIHCPACQCNGHSK
O75882	419	N	Attractin	ATRN	1	0.0015519	69.92	IDSTGN(1)VTN(1)ELR
O75882	325	N	Attractin	ATRN	1	0.000172784	50.505	GCSCFSDWQGPGCSVPVPAN(1)QSFWTR
P50895	439	N	Basal cell adhesion molecule	BCAM	1	3.07093e-05	77.324	TQN(1)FTLLVQGSPELK
P98160	89	N	Basement membrane-specific heparan sulfate proteoglycan core protein	HSPG2	1	0.000129106	121.31	ALVN(1)FTR	2.49±0.78
P35613	160	N	Basigin	BSG	1	1.70265e-20	138.66	ILLTCSLN(1)DSATEVTGHR			√
P35613	268	N	Basigin	BSG	1	0.000202575	133.81	ALMN(1)GSESR			√
Q16620	178	N	BDNF/NT-3 growth factors receptor	NTRK2	1	4.05699e-05	73.279	SSPDTQDLYCLN(1)ESSK			√
Q16620	254	N	BDNF/NT-3 growth factors receptor	NTRK2	1	1.29752e-06	71.085	ITN(1)ISSDDSGK			√
Q16620	67	N	BDNF/NT-3 growth factors receptor	NTRK2	0.999243	3.42509e-09	83.393	LEPN(0.001)SVDPEN(0.999)ITEIFIANQK
Q16620	241	N	BDNF/NT-3 growth factors receptor	NTRK2	1	9.86472e-09	114.79	HMN(1)ETSHTQGSLR			√
Q16620	95	N	BDNF/NT-3 growth factors receptor	NTRK2	1	2.55112e-05	122.69	N(1)LTIVDSGLK
Q16620	121	N	BDNF/NT-3 growth factors receptor	NTRK2	1	1.87112e-06	103.46	NSNLQHIN(1)FTR			√
P02749	183	N	Beta-2-glycoprotein 1	APOH	1	4.73224e-66	180.65	DTAVFECLPQHAMFGN(1)DTITCTTHGN(1)WTK	1.18±0.03		√
P02749	193	N	Beta-2-glycoprotein 1	APOH	1	4.73224e-66	180.65	DTAVFECLPQHAMFGN(1)DTITCTTHGN(1)WTK	1.18±0.03		√
P02749	162	N	Beta-2-glycoprotein 1	APOH	1	1.90465e-11	151.07	VYKPSAGN(1)N(1)SLYR	1.66±0	√	√	√
P02749	253	N	Beta-2-glycoprotein 1	APOH	1	5.43435e-06	132.14	LGN(1)WSAMPSCK	1.98±0.1	√	√		√
P02749	163	N	Beta-2-glycoprotein 1	APOH	1	0.000188358	57.267	VYKPSAGN(1)N(1)SLYR
Q96KN2	382	N	Beta-Ala-His dipeptidase	CNDP1	1	4.8039e-08	120.57	LVPHMN(1)VSAVEK
P16278	464	N	Beta-galactosidase	GLB1	1	2.96018e-08	147.26	NNVITLN(1)ITGK	1.12±0.05		√
Q6UWU2	486	N	Beta-galactosidase-1-like protein	GLB1L	1	0.00736221	63.16	LSFGSN(1)SSDFK			√
P06865	157	N	Beta-hexosaminidase subunit alpha	HEXA	1	7.85177e-08	152.07	SAEGTFFIN(1)K	1.57±0.28		√
P43251	150	N	Biotinidase	BTD	1	1.0401e-23	161.51	WNPCLEPHRFN(1)DTEVLQR	1.29±0.04	√	√
P43251	349	N	Biotinidase	BTD	1	1.5544e-45	184.35	NPVGLIGAEN(1)ATGETDPSHSK	1.39±0.06
P43251	119	N	Biotinidase	BTD	1	1.02025e-15	79.467	DVQIIVFPEDGIHGFN(1)FTR
P43251	202	N	Biotinidase	BTD	0.793858	0.000898712	54.764	YQFNTNVVFSN(0.794)N(0.206)GTLVDR
Q10589	65	N	Bone marrow stromal antigen 2	BST2	1	4.49268e-13	91.355	N(1)VTHLLQQELTEAQK
P13497	91	N	Bone morphogenetic protein 1	BMP1	1	1.35381e-28	143.99	AAVPGN(1)TSTPSCQSTNGQPQR
P13497	599	N	Bone morphogenetic protein 1	BMP1	1	0.00198953	69.92	LN(1)GSITSPGWPK			√
Q9GZN4	70	N	Brain-specific serine protease 4	PRSS22	1	1.60919e-13	134.81	N(1)GTHHCAGSLLTSR			√
Q9NSI6	1665	N	Bromodomain and WD repeat-containing protein 1	BRWD1	1	0.0162395	58.981	N(1)ASAVAR
Q13410	215	N	Butyrophilin subfamily 1 member A1	BTN1A1	1	2.66463e-27	124.5	N(1)VSCYIQNLLLGQEK	1.02±0.15	√	√	√
Q13410	55	N	Butyrophilin subfamily 1 member A1	BTN1A1	1	7.1797e-155	290.64	LSPN(1)ASAEHLELR	1.08±0.03	√	√	√	√	√
P04003	506	N	C4b-binding protein alpha chain	C4BPA	1	6.4573e-08	58.867	LSVDKDQYVEPEN(1)VTIQCDSGYGVVGPQSITCSGN(1)R			√
P04003	528	N	C4b-binding protein alpha chain	C4BPA	1	6.4573e-08	58.867	LSVDKDQYVEPEN(1)VTIQCDSGYGVVGPQSITCSGN(1)R			√
P20851	98	N	C4b-binding protein beta chain	C4BPB	1	1.33858e-05	49.765	LGHCPDPVLVN(1)GEFSSSGPVN(1)VSDK			√
P20851	88	N	C4b-binding protein beta chain	C4BPB	1	1.33858e-05	49.765	LGHCPDPVLVN(1)GEFSSSGPVN(1)VSDK
P20851	64	N	C4b-binding protein beta chain	C4BPB	1	0.00101507	85.355	TLFCN(1)ASK			√
P55290	86	N	Cadherin-13	CDH13	1	0.00841347	72.23	N(1)ITAVGK
Q14CN2	588	N	Calcium-activated chloride channel regulator 4	CLCA4	1	0.000195293	76.759	AAN(1)SSVPPITVNAK			√
Q14CN2	75	N	Calcium-activated chloride channel regulator 4	CLCA4	1	8.66266e-07	74.962	N(1)VSILIPENWK
Q14CN2	852	N	Calcium-activated chloride channel regulator 4	CLCA4	1	0.000536815	71.085	SIDKSN(1)LTSK			√
Q9H4D0	98	N	Calsyntenin-2	CLSTN2	1	0.000303586	71.08	IHGQELPFEAVVLN(1)K
O43852	131	N	Calumenin	CALU	1	1.78683e-13	76.492	N(1)ATYGYVLDDPDPDDGFNYK			√
P23280	67	N	Carbonic anhydrase 6	CA6	0.999998	1.98862e-17	82.413	GLN(1)MTGYETQAGEFPMVNNGHTVQISLPSTMR			√
Q6UWW8	105	N	Carboxylesterase 3	CES3	1	0.000231619	54.457	DASTAPPMCLQDVESMN(1)SSR			√
Q9UI42	260	N	Carboxypeptidase A4	CPA4	0.998254	0.00172919	75.416	N(0.002)WN(0.998)ASFAGK
O75976	626	N	Carboxypeptidase D	CPD	0.838462	8.76461e-08	151.26	N(0.838)N(0.161)SNNFDLNR
P14384	384	N	Carboxypeptidase M	CPM	1	0.000389763	94.692	SQN(1)FSALK			√
P14384	164	N	Carboxypeptidase M	CPM	0.806861	0.000466136	52.527	NFPDAFEYN(0.193)N(0.807)VSR			√
P22792	74	N	Carboxypeptidase N subunit 2	CPN2	0.992409	1.25201e-06	110.08	AFGSN(0.008)PN(0.992)LTK
Q9Y646	179	N	Carboxypeptidase Q	CPQ	1	1.24868e-15	160.38	IVVYNQPYIN(1)YSR	1.91±0.04
P13688	363	N	Carcinoembryonic antigen-related cell adhesion molecule 1	CEACAM1	1	0.000174773	135.56	N(1)QSLPSSER			√
P13688	378	N	Carcinoembryonic antigen-related cell adhesion molecule 1	CEACAM1	1	6.97054e-11	110.44	LSQGN(1)TTLSINPVK		√	√
O75339	129	N	Cartilage intermediate layer protein 1	CILP	0.99998	1.56282e-12	128.71	EQRPGQN(1)CSNYTVR			√
P07858	192	N	Cathepsin B	CTSB	1	4.18651e-05	53.998	PYSIPPCEHHVN(1)GSRPPCTGEGDTPK
P07858	38	N	Cathepsin B	CTSB	0.99824	5.65636e-06	75.912	N(0.998)TTWQAGHN(0.002)FYNVDMSYLK
P07858	49	N	Cathepsin B	CTSB	0.993813	0.000479951	50.358	N(0.992)TTWQAGHN(0.014)FYN(0.994)VDMSYLK
P07339	263	N	Cathepsin D	CTSD	1	2.55378e-17	177.44	GSLSYLN(1)VTR	0.99±0.01		√
P07339	209	N	Cathepsin D	CTSD	0.789847	0.00535176	46.249	ISVN(0.79)N(0.21)VLPVFDNLMQQK
P11717	400	N	Cation-independent mannose-6-phosphate receptor	IGF2R	1	0.000112136	115.46	YHN(1)QTLR	0.59±0.07
P11717	435	N	Cation-independent mannose-6-phosphate receptor	IGF2R	0.999999	7.06095e-17	133.05	MSVINFECN(1)K	1.24±0.11
P11717	1656	N	Cation-independent mannose-6-phosphate receptor	IGF2R	1	5.55367e-13	130.61	N(1)GSSIVDLSPLIHR	1.21±0.2
P11717	581	N	Cation-independent mannose-6-phosphate receptor	IGF2R	1	1.70561e-05	72.21	TN(1)ITLVCKPGDLESAPVLR			√
P11717	747	N	Cation-independent mannose-6-phosphate receptor	IGF2R	0.997919	8.49123e-10	63.488	DAGVGFPEYQEEDN(0.998)STYN(0.002)FR
P11717	1312	N	Cation-independent mannose-6-phosphate receptor	IGF2R	1	6.59777e-06	118.88	MN(1)FTGGDTCHK			√
Q6YHK3	337	N	CD109 antigen	CD109	0.999995	0.000528723	82.417	N(1)VSTNVFFK
Q13740	265	N	CD166 antigen	ALCAM	1	0.000804736	88.495	EGDN(1)ITLK
Q13740	361	N	CD166 antigen	ALCAM	1	0.00093869	88.495	N(1)ATVVWMK
P26842	95	N	CD27 antigen	CD27	1	1.27735e-09	141.85	N(1)CTITANAECACR
P16070	57	N	CD44 antigen	CD44	1	3.02425e-11	116.58	AFN(1)STLPTMAQMEK
P13987	43	N	CD59 glycoprotein	CD59	1	9.66364e-17	145.88	TAVN(1)CSSDFDACLITK	0.92±0.13	√	√
Q9BY67	308	N	Cell adhesion molecule 1	CADM1	1	0.00441969	80.165	TDN(1)GTYR
Q9BY67	67	N	Cell adhesion molecule 1	CADM1	1	4.05591e-10	98.633	DVTVIEGEVATISCQVN(1)K
Q9BY67	101	N	Cell adhesion molecule 1	CADM1	1	1.10234e-11	156	FQLLN(1)FSSSELK
Q9BY67	113	N	Cell adhesion molecule 1	CADM1	1	0.0216725	49.265	VSLTN(1)VSISDEGR
Q8N3J6	291	N	Cell adhesion molecule 2	CADM2	1	0.00373724	85.212	TDN(1)GTYR
Q8NFZ8	67	N	Cell adhesion molecule 4	CADM4	1	0.0247596	50.648	QTLFFN(1)GTR
O75503	255	N	Ceroid-lipofuscinosis neuronal protein 5	CLN5	1	8.22076e-10	168	NIETN(1)YTR	1.22±0.04		√
O75503	203	N	Ceroid-lipofuscinosis neuronal protein 5	CLN5	1	3.62107e-21	164.66	QDN(1)ETGIYYETWNVK	1.37±0.09
O75503	178	N	Ceroid-lipofuscinosis neuronal protein 5	CLN5	1	1.12194e-24	126.91	EN(1)GTLVQVATISGNMFNQMAK
P00450	762	N	Ceruloplasmin	CP	1	1.7127e-52	197.38	ELHHLQEQN(1)VSNAFLDK	1.37±0.01		√
P00450	397	N	Ceruloplasmin	CP	1	5.02661e-75	220.59	EN(1)LTAPGSDSAVFFEQGTTR	1.36±0.01		√
P00450	358	N	Ceruloplasmin	CP	1	4.68076e-16	146.96	AGLQAFFQVQECN(1)K		√
P00450	138	N	Ceruloplasmin	CP	1	7.92398e-17	145.86	EHEGAIYPDN(1)TTDFQR	1.48±0.03		√	√
O00299	42	N	Chloride intracellular channel protein 1	CLIC1	1	3.05197e-08	127.17	GVTFN(1)VTTVDTK
Q8IWA5	200	N	Choline transporter-like protein 2	SLC44A2	1	6.12314e-06	127.71	KN(1)ITDLVEGAK			√
Q6WN34	114	N	Chordin-like protein 2	CHRDL2	1	1.1249e-49	171.72	SCQHN(1)GTMYQHGEIFSAHELFPSR	1.71±0.11		√		√	√
P10909	354	N	Clusterin	CLU	1	4.59573e-43	174.2	MLN(1)TSSLLEQLNEQFNWVSR	1.29±0.07		√
P10909	374	N	Clusterin	CLU	1	2.6129e-163	287.88	LAN(1)LTQGEDQYYLR	1.22±0.13	√	√	√	√	√
P10909	86	N	Clusterin	CLU	1	1.36876e-21	189.72	KKEDALN(1)ETR	1.4±0.01	√	√	√	√
P10909	103	N	Clusterin	CLU	1	1.0997e-74	211.06	LKELPGVCN(1)ETMMALWEECKPCLK	1.75±0		√		√
P10909	145	N	Clusterin	CLU	0.9999	0.000332104	57.484	QLEEFLN(1)QSSPFYFWMNGDR			√
P12259	1559	N	Coagulation factor V	F5	0.951614	0.0153391	60.019	TN(0.048)IN(0.952)SSR
P00748	249	N	Coagulation factor XII	F12	1	0.00161176	80.688	N(1)VTAEQAR	0.97±0.18
P00748	433	N	Coagulation factor XII	F12	1	1.79998e-36	196.8	RN(1)HSCEPCQTLAVR	1.26±0.07
Q96EE4	134	N	Coiled-coil domain-containing protein 126	CCDC126	1	0.0217735	51.445	TN(1)VSGSIR
P12109	212	N	Collagen alpha-1(VI) chain	COL6A1	1	2.18225e-09	143.94	RN(1)FTAADWGQSR	0.88±0.09
P05997	1400	N	Collagen alpha-2(V) chain	COL5A2	1	0.000235736	82.069	EASQN(1)ITYICK
P12111	3037	N	Collagen alpha-3(VI) chain	COL6A3	1	3.90928e-05	145.46	QN(1)LTVTDR
Q9NZP8	147	N	Complement C1r subcomponent-like protein	C1RL	1	0.0252837	48.423	TQPSSEN(1)K
Q9NZP8	242	N	Complement C1r subcomponent-like protein	C1RL	1	1.91796e-37	193.96	PVTPIAQN(1)QTTLGSSR	1.37±0.27		√
Q9NZP8	296	N	Complement C1r subcomponent-like protein	C1RL	0.943278	7.09685e-14	102.07	KN(0.943)QSVN(0.057)VFLGHTAIDEMLK
P06681	651	N	Complement C2	C2	1	3.4174e-12	169.82	TMFPN(1)LTDVR	0.95±0.09
P06681	467	N	Complement C2	C2	1	1.04757e-18	118.37	LTDTICGVGN(1)MSAN(1)ASDQER
P06681	471	N	Complement C2	C2	1	1.04757e-18	118.37	LTDTICGVGN(1)MSAN(1)ASDQER
P01024	81	N	Complement C3	C3	1	1.06409e-18	116.39	TVLTPATN(1)HMGN(1)VTFTIPANR
P01024	85	N	Complement C3	C3	1	4.24955e-52	189.51	TVLTPATNHMGN(1)VTFTIPANR	0.85±0		√	√	√
P01024	1423	N	Complement C3	C3	1	0.0143505	55.064	QLAN(1)GVDR	1±0.08
P0C0L5	1328	N	Complement C4-B	C4B	1	2.34423e-58	232.39	GLN(1)VTLSSTGR	0.73±0			√
P0C0L5	1391	N	Complement C4-B	C4B	1	4.07883e-14	143.46	N(1)TTCQDLQIEVTVK	0.99±0.02				√
P0C0L5	226	N	Complement C4-B	C4B	1	1.76538e-71	226.79	FSDGLESN(1)SSTQFEVKK	1.32±0.08				√
P0C0L5	620	N	Complement C4-B	C4B	1	0.0116141	55.064	SHKPLN(1)MGK
P13671	324	N	Complement component C6	C6	1	0.000938225	101.54	VLN(1)FTTK	1.22±0.06
P10643	754	N	Complement component C7	C7	1	2.06292e-14	178.83	N(1)YTLTGR	1.32±0.07
P07357	437	N	Complement component C8 alpha chain	C8A	1	3.1396e-17	158.01	GGSSGWSGGLAQN(1)R	1.16±0.13		√
P02748	277	N	Complement component C9	C9	1	0.00457793	59.709	N(1)ETYQLFLSYSSK
P08174	95	N	Complement decay-accelerating factor	CD55	1	6.22585e-78	241.76	GSQWSDIEEFCN(1)R	1.73±0.03		√
P08603	1029	N	Complement factor H	CFH	1	2.04383e-39	207.64	MDGASN(1)VTCINSR	1.23±0.06		√
P08603	911	N	Complement factor H	CFH	1	1.37654e-15	159.22	ISEEN(1)ETTCYMGK	1.54±0.15		√
P08603	882	N	Complement factor H	CFH	1	1.35416e-05	72.21	IPCSQPPQIEHGTIN(1)SSR
P08603	1034	N	Complement factor H	CFH	1	0.0188641	47.506	MDGASN(1)VTCIN(1)SR
P36980	126	N	Complement factor H-related protein 2	CFHR2	0.801411	2.67652e-06	87.647	LQN(0.001)N(0.003)EN(0.194)N(0.801)ISCVER
P05156	177	N	Complement factor I	CFI	1	1.48346e-27	163.8	LSDLSIN(1)STECLHVHCR	1.26±0.06	√	√
P05156	70	N	Complement factor I	CFI	1	5.9737e-08	153.74	N(1)GTAVCATNR	0.78±0.01
P05156	494	N	Complement factor I	CFI	1	0.00119972	99.442	LISN(1)CSK	1.02±0.01	√	√
P05156	103	N	Complement factor I	CFI	0.996516	9.71948e-22	162.72	FLN(0.003)N(0.997)GTCTAEGK	1.24±0.02	√	√
Q9P232	489	N	Contactin-3	CNTN3	1	2.29389e-05	90.707	AN(1)GTTHLVVTEPTR
P08185	96	N	Corticosteroid-binding globulin	SERPINA6	1	4.81013e-11	113.8	AQLLQGLGFN(1)LTER	0.78±0.07
Q9H5V8	205	N	CUB domain-containing protein 1	CDCP1	0.999999	0.000400239	63.864	N(1)VSGFSIANR
Q9H5V8	180	N	CUB domain-containing protein 1	CDCP1	1	0.000607514	78.287	IGTFCSN(1)GTVSR			√
P18850	584	N	Cyclic AMP-dependent transcription factor ATF-6 alpha	ATF6	1	0.00114405	75.739	DHLLLPATTHN(1)K			√
Q99941	610	N	Cyclic AMP-dependent transcription factor ATF-6 beta	ATF6B	1	0.00157521	71.176	DHLLLPAISHN(1)K
Q96BA8	492	N	Cyclic AMP-responsive element-binding protein 3-like protein 1	CREB3L1	1	3.43138e-14	143.93	DGGN(1)GTSPDFSHSK
Q96BA8	513	N	Cyclic AMP-responsive element-binding protein 3-like protein 1	CREB3L1	1	7.62161e-06	110.39	DLGPN(1)TTIK
Q70SY1	504	N	Cyclic AMP-responsive element-binding protein 3-like protein 2	CREB3L2	1	0.000386196	96.342	LEGN(1)ETLK
Q9NZV1	71	N	Cysteine-rich motor neuron 1 protein	CRIM1	1	3.03331e-18	151.63	N(1)ESCGGTFGIYGTCDR	1.5±0.05
Q9NZV1	746	N	Cysteine-rich motor neuron 1 protein	CRIM1	0.840018	3.51419e-20	121.6	N(0.84)N(0.16)SVPNYCK
P54108	239	N	Cysteine-rich secretory protein 3	CRISP3	0.998834	0.0084543	57.532	ASCN(0.999)CSN(0.001)SIY
Q8NFT8	223	N	Delta and Notch-like epidermal growth factor-related receptor	DNER	1	2.73208e-09	136.38	LVSFEVPQN(1)TSVK
Q02487	34	N	Desmocollin-2	DSC2	1	0.000239852	87.258	N(1)VTLHVPSK	1.11±0.15
Q02487	546	N	Desmocollin-2	DSC2	0.989485	5.35664e-13	118.52	N(0.011)GIYN(0.989)ITVLASDQGGR	1.37±0.12
Q02487	629	N	Desmocollin-2	DSC2	1	9.45895e-05	131.62	AIN(1)DTAAR	1.49±0.15
Q02487	392	N	Desmocollin-2	DSC2	1	0.00269348	89.698	AN(1)YTILK	2.36±0.25
Q14126	182	N	Desmoglein-2	DSG2	1	8.00239e-08	103.88	IN(1)ATDADEPNTLNSK
Q14126	462	N	Desmoglein-2	DSG2	1	5.74952e-06	142.08	YVQN(1)GTYTVK
Q01459	299	N	Di-N-acetylchitobiase	CTBS	1	3.39856e-09	105.02	QIN(1)SSISGNLWDKDQR	1.24±0.18
P16444	332	N	Dipeptidase 1	DPEP1	1	0.000167914	125.74	RN(1)WTEAEVK
P53634	119	N	Dipeptidyl peptidase 1	CTSC	1	9.34521e-52	190.37	VTTYCN(1)ETMTGWVHDVLGR	1.29±0.12		√
P53634	53	N	Dipeptidyl peptidase 1	CTSC	1	2.03772e-11	154.65	DVN(1)CSVMGPQEK	1.54±0.04		√
O14672	278	N	Disintegrin and metalloproteinase domain-containing protein 10	ADAM10	1	1.24903e-27	111.64	IN(1)TTADEKDPTNPFR			√
O75417	2205	N	DNA polymerase theta	POLQ	1	0.0038698	61.679	ITN(1)AITK			√
P78527	356	N	DNA-dependent protein kinase catalytic subunit	PRKDC	1	0.0240228	40.103	N(1)VDSN(1)N(1)K
P78527	351	N	DNA-dependent protein kinase catalytic subunit	PRKDC	1	0.0240228	40.103	N(1)VDSN(1)N(1)K
P78527	355	N	DNA-dependent protein kinase catalytic subunit	PRKDC	1	0.0240228	40.103	N(1)VDSN(1)N(1)K
O95793	327	N	Double-stranded RNA-binding protein Staufen homolog 1	STAU1	0.999996	0.00777554	55.196	VGN(1)HTAEGTGTNK			√
Q14118	141	N	Dystroglycan	DAG1	1	4.33189e-47	141.17	LGAN(1)GSHIPQTSSVFSIEVYPEDHSELQSVR
P11532	2539	N	Dystrophin	DMD	0.811412	0.0291587	40.724	N(0.811)KTSN(0.189)QEAR
O75355	81	N	Ectonucleoside triphosphate diphosphohydrolase 3	ENTPD3	0.791714	1.5163e-08	132.14	EN(0.792)N(0.208)TGVVSQTFK			√
Q8N7U6	360	N	EF-hand domain-containing family member B	EFHB	1	0.0166114	52.49	KESIYLSN(1)R
P17813	88	N	Endoglin	ENG	1	0.000109795	110.67	QN(1)GTWPR	1.52±0.32
Q6P179	431	N	Endoplasmic reticulum aminopeptidase 2	ERAP2	1	0.00704538	64.64	DSLN(1)SSRPISK
Q6P179	714	N	Endoplasmic reticulum aminopeptidase 2	ERAP2	0.999999	0.00435551	74.392	N(1)ISDISENLK
P54760	335	N	Ephrin type-B receptor 4	EPHB4	1	1.12792e-06	54.668	LN(1)GSSLHLEWSAPLESGGR
P20827	26	N	Ephrin-A1	EFNA1	1	2.17343e-12	166.29	HTVFWN(1)SSNPK	0.92±0.15		√
P52798	33	N	Ephrin-A4	EFNA4	0.893849	0.0104119	53.211	HVVYWN(0.894)SSN(0.106)PR
P61916	38	N	Epididymal secretory protein E1	NPC2	1	9.38334e-05	71.601	EVN(1)VSPCPTQPCQLSK
Q9Y2E5	890	N	Epididymis-specific alpha-mannosidase	MAN2B2	1	1.37751e-08	113.07	YSSN(1)HTEHSQNLR	0.98±0.35
Q9Y2E5	336	N	Epididymis-specific alpha-mannosidase	MAN2B2	1	1.04012e-06	145.46	ALHALN(1)VTWR	1.53±0.44
Q9Y2E5	748	N	Epididymis-specific alpha-mannosidase	MAN2B2	0.94932	8.34823e-07	102.64	RPYVSYVN(0.949)N(0.051)SIAR
Q9Y2E5	670	N	Epididymis-specific alpha-mannosidase	MAN2B2	1	4.37266e-08	120.57	N(1)MTAQN(1)YTYAIR
Q9Y2E5	675	N	Epididymis-specific alpha-mannosidase	MAN2B2	1	4.37266e-08	120.57	N(1)MTAQN(1)YTYAIR
Q8IUS5	283	N	Epoxide hydrolase 4	EPHX4	1	0.0305662	46.462	N(1)IFSCLPLK
Q16610	354	N	Extracellular matrix protein 1	ECM1	0.88391	7.61368e-05	90.142	QGN(0.116)N(0.884)HTCTWK	0.58±0.16
Q16610	444	N	Extracellular matrix protein 1	ECM1	1	0.000348546	86.114	HIPGLIHN(1)MTAR	0.72±0.16
O94769	378	N	Extracellular matrix protein 2	ECM2	0.801968	0.00663181	63.181	N(0.198)N(0.802)ITSSGIGPK
Q8IWU5	171	N	Extracellular sulfatase Sulf-2	SULF2	1	5.64085e-07	123.21	FYN(1)YTLCR	2.13±0.19		√
Q9UKA2	184	N	F-box/LRR-repeat protein 4	FBXL4	1	0.00844523	72.138	VN(1)ASQAR
P02794	112	N	Ferritin heavy chain	FTH1	0.983263	7.31039e-09	156.14	N(0.017)VN(0.983)QSLLELHK	1.94±0.08		√
P02675	394	N	Fibrinogen beta chain	FGB	1	2.3724e-74	216.35	GTAGNALMDGASQLMGEN(1)R	1.37±0.01		√
P02675	381	N	Fibrinogen beta chain	FGB	1	3.33414e-07	73.294	GTAGN(1)ALMDGASQLMGEN(1)R
P11362	296	N	Fibroblast growth factor receptor 1	FGFR1	1	0.00536589	64.42	HIEVN(1)GSK
P11362	77	N	Fibroblast growth factor receptor 1	FGFR1	1	0.016192	52.391	DGVQLAESN(1)R
P11362	317	N	Fibroblast growth factor receptor 1	FGFR1	1	1.13304e-34	180.64	TAGVN(1)TTDKEMEVLHLR
P11362	264	N	Fibroblast growth factor receptor 1	FGFR1	1	0.0131761	51.771	SPHRPILQAGLPAN(1)K
Q06828	166	N	Fibromodulin	FMOD	0.865358	7.98659e-08	149.96	LYLDHN(0.135)N(0.865)LTR
P02751	542	N	Fibronectin	FN1	1	6.09028e-19	146.96	RHEEGHMLN(1)CTCFGQGR	1.7±0.04		√
P02751	528	N	Fibronectin	FN1	0.999761	2.18092e-20	136.49	DQCIVDDITYNVN(1)DTFHK	1.24±0.09		√
P02751	1007	N	Fibronectin	FN1	1	1.34324e-45	131.31	LDAPTNLQFVN(1)ETDSTVLVR
P15328	69	N	Folate receptor alpha	FOLR1	1	4.67576e-27	177.88	NACCSTN(1)TSQEAHK	0.69±0.08	√	√	√
P15328	161	N	Folate receptor alpha	FOLR1	1	6.14058e-12	168.3	GWN(1)WTSGFNK	1.06±0.03	√	√
Q12841	144	N	Follistatin-related protein 1	FSTL1	1	1.90708e-06	101.71	GSN(1)YSEILDK	1.11±0.01		√
Q12841	180	N	Follistatin-related protein 1	FSTL1	0.999996	4.46946e-17	87.062	FVEQN(1)ETAIN(1)ITTYPDQENNK
Q12841	75	N	Follistatin-related protein 1	FSTL1	1	0.000305897	83.862	TYLN(1)HCELHR
Q12841	175	N	Follistatin-related protein 1	FSTL1	1	4.46946e-17	87.062	FVEQN(1)ETAIN(1)ITTYPDQENNK
Q5SZK8	2121	N	FRAS1-related extracellular matrix protein 2	FREM2	1	2.62059e-11	117.2	ATVSIN(1)DSVSDLPK
Q10981	188	N	Galactoside 2-alpha-L-fucosyltransferase 2	FUT2	1	9.8641e-05	105.1	GLQVN(1)GSR
Q08380	192	N	Galectin-3-binding protein	LGALS3BP	1	2.46644e-43	180.32	EPGSN(1)VTMSVDAECVPMVR	0.64±0.05	√	√
Q08380	125	N	Galectin-3-binding protein	LGALS3BP	1	2.57083e-12	166.7	DAGVVCTN(1)ETR	1.13±0.02	√	√		√
Q08380	69	N	Galectin-3-binding protein	LGALS3BP	1	2.23448e-63	231.22	ALGFEN(1)ATQALGR	1.4±0.02	√	√		√
Q08380	398	N	Galectin-3-binding protein	LGALS3BP	1	2.91085e-49	210.15	YKGLN(1)LTEDTYKPR	1.34±0.13	√	√
Q08380	551	N	Galectin-3-binding protein	LGALS3BP	1	1.10171e-38	198.29	AAIPSALDTN(1)SSK	1.59±0.03	√	√	√	√
Q08380	580	N	Galectin-3-binding protein	LGALS3BP	1	1.37023e-13	135.02	TVIRPFYLTN(1)SSGVD	1.56±0.21	√	√
Q92820	203	N	Gamma-glutamyl hydrolase	GGH	1	0.000176684	120.15	N(1)FTMNEK	1.61±0.24
P36269	303	N	Gamma-glutamyltransferase 5	GGT5	1	5.54184e-13	130.47	GFN(1)FSTESMARPEGR			√
P19440	511	N	Gamma-glutamyltranspeptidase 1	GGT1	1	1.21132e-13	139.58	LHNQLLPN(1)VTTVER	0.91±0.04	√	√
P19440	344	N	Gamma-glutamyltranspeptidase 1	GGT1	1	1.58495e-49	212.1	N(1)MTSEFFAAQLR	1.52±0.05
P19440	120	N	Gamma-glutamyltranspeptidase 1	GGT1	1	1.15694e-16	152.94	LAFATMFN(1)SSEQSQK	2.21±0.43		√
P04062	185	N	Glucosylceramidase	GBA	1	1.9658e-29	120.33	TYTYADTPDDFQLHN(1)FSLPEEDTK			√
P04062	309	N	Glucosylceramidase	GBA	1	1.33862e-45	207.04	DLGPTLAN(1)STHHNVR	1.42±0.22		√
Q16769	49	N	Glutaminyl-peptide cyclotransferase	QPCT	0.999971	0.00382443	47.301	NYHQPAILN(1)SSALR			√
P01215	76	N	Glycoprotein hormones alpha chain	CGA	1	3.55639e-08	125.54	N(1)VTSESTCCVAK
Q92896	210	N	Golgi apparatus protein 1	GLG1	1	2.30662e-13	133.25	GN(1)ITEYQCHQYITK	1.45±0.01		√
Q92896	165	N	Golgi apparatus protein 1	GLG1	1	0.000804736	88.495	LN(1)LTTDPK
Q8NBJ4	144	N	Golgi membrane protein 1	GOLM1	1	4.47183e-06	153.04	N(1)QTNLER	1.25±0.05		√
Q8NBJ4	109	N	Golgi membrane protein 1	GOLM1	1	5.37944e-50	218.94	AVLVN(1)N(1)ITTGER	1.45±0.03	√	√
Q8NBJ4	108	N	Golgi membrane protein 1	GOLM1	1	3.8575e-09	143.31	AVLVN(1)N(1)ITTGER	1.74±0.08
P28799	236	N	Granulins	GRN	1	3.31356e-10	78.319	YGCCPMPN(1)ATCCSDHLHCCPQDTVCDLIQSK			√
P28799	265	N	Granulins	GRN	1	6.82605e-16	147.64	EN(1)ATTDLLTK	1.12±0.01		√
P28799	530	N	Granulins	GRN	1	7.91934e-65	217.32	DVECGEGHFCHDN(1)QTCCR	1.26±0.04		√
P15509	229	N	Granulocyte-macrophage colony-stimulating factor receptor subunit alpha	CSF2RA	1	9.40699e-05	123.75	CN(1)TTHCLVR			√
P15509	223	N	Granulocyte-macrophage colony-stimulating factor receptor subunit alpha	CSF2RA	0.99958	0.00191621	70.942	FNPPSN(1)VTVR			√
P15509	195	N	Granulocyte-macrophage colony-stimulating factor receptor subunit alpha	CSF2RA	1	2.52176e-05	127.83	NYFLVN(1)GTSR			√
Q9NZ20	325	N	Group 3 secretory phospholipase A2	PLA2G3	1	5.42506e-05	83.823	AN(1)TTALQDPMVSPR			√
Q8NCC3	289	N	Group XV phospholipase A2	PLA2G15	1	5.63465e-05	63.662	VFVQTPTIN(1)YTLR
P00738	184	N	Haptoglobin	HP	1	1.13592e-38	145.25	MVSHHN(1)LTTGATLINEQWLLTTAK	1.28±0.06		√	√	√
P00738	211	N	Haptoglobin	HP	1	6.95458e-50	202.25	N(0.175)LFLN(0.825)HSEN(1)ATAK	1.09±0.09		√
P00738	207	N	Haptoglobin	HP	1	6.95458e-50	202.25	NLFLN(1)HSEN(1)ATAK	1.23±0.01	√	√
P00738	241	N	Haptoglobin	HP	1	8.10837e-37	186.75	VVLHPN(1)YSQVDIGLIK	1.56±0.03	√	√	√	√	√
Q86WZ0	211	N	HEAT repeat-containing protein 4	HEATR4	1	0.0117791	68.915	LN(1)ERTAR
P48723	184	N	Heat shock 70 kDa protein 13	HSPA13	1	2.76821e-09	136.24	N(1)STIEAANLAGLK	1.63±0.07
O75031	205	N	Heat shock factor 2-binding protein	HSF2BP	1	0.00426452	71.379	EFLVN(1)SSR
P02790	240	N	Hemopexin	HPX	1	1.25666e-20	143.43	N(1)GTGHGN(1)STHHGPEYMR	0.82±0.01
P02790	246	N	Hemopexin	HPX	1	1.25666e-20	143.43	N(1)GTGHGN(1)STHHGPEYMR	0.88±0.03
P02790	453	N	Hemopexin	HPX	1	5.98232e-73	234.85	ALPQPQN(1)VTSLLGCTH	1.47±0.04		√		√	√
P02790	187	N	Hemopexin	HPX	1	8.33811e-39	201.08	SWPAVGN(1)CSSALR	1.4±0.15
P05546	188	N	Heparin cofactor 2	SERPIND1	1	7.76519e-05	105.98	DFVN(1)ASSK	0.85±0.01		√
P05546	49	N	Heparin cofactor 2	SERPIND1	1	1.02983e-06	101.3	N(1)LSMPLLPADFHK	1.09±0.32
P26927	296	N	Hepatocyte growth factor-like protein	MST1	1	1.19415e-13	137.8	GTAN(1)TTTAGVPCQR			√
P04196	125	N	Histidine-rich glycoprotein	HRG	1	5.44062e-18	108.71	VIDFN(1)CTTSSVSSALANTK			√
P04233	130	N	HLA class II histocompatibility antigen gamma chain	CD74	1	1.29707e-05	55.588	MATPLLMQALPMGALPQGPMQN(1)ATK
P04233	136	N	HLA class II histocompatibility antigen gamma chain	CD74	1	2.39728e-36	160.55	YGN(1)MTEDHVMHLLQNADPLK			√
Q9Y4L1	869	N	Hypoxia up-regulated protein 1	HYOU1	1	4.93784e-05	97.813	N(1)ATLAEQAK	0.96±0.01	√	√
Q9Y4L1	931	N	Hypoxia up-regulated protein 1	HYOU1	1	2.1994e-35	189.33	AEPPLN(1)ASASDQGEK	1.22±0.02		√
Q9Y4L1	515	N	Hypoxia up-regulated protein 1	HYOU1	1	1.36613e-06	142.83	VFGSQN(1)LTTVK	1.49±0.27		√
Q9Y4L1	862	N	Hypoxia up-regulated protein 1	HYOU1	1	0.000850813	79.148	VIN(1)ETWAWK		√	√
O75144	102	N	ICOS ligand	ICOSLG	1	1.91951e-06	104.59	LFN(1)VTPQDEQK
P01876	144	N	Ig alpha-1 chain C region	IGHA1	1	5.39248e-53	194	PALEDLLLGSEAN(1)LTCTLTGLR	0.47±0.16	√	√	√	√	√
P01876	340	N	Ig alpha-1 chain C region	IGHA1	1	3.41254e-19	115.42	PTHVN(1)VSVVMAEVDGTCY	1.46±0.05	√	√	√	√	√
P01877	327	N	Ig alpha-2 chain C region	IGHA2	1	5.94705e-08	91.317	PTHVN(1)VSVVMAEVDGTCY	0.81±0.07			√	√
P01877	205	N	Ig alpha-2 chain C region	IGHA2	1	1.1047e-05	123.6	TPLTAN(1)ITK	2±0.03	√	√	√	√	√
P01880	367	N	Ig delta chain C region	IGHD	1	7.47843e-06	148.99	TLLN(1)ASR	1.56±0.1		√
P01857	180	N	Ig gamma-1 chain C region	IGHG1	1	2.16956e-68	237.51	EEQYN(1)STYR	1.32±0.04		√	√
P01859	176	N	Ig gamma-2 chain C region	IGHG2	1	1.51636e-84	251.2	TKPREEQFN(1)STFR	1.65±0.13	√	√
P01860	227	N	Ig gamma-3 chain C region	IGHG3	1	7.71945e-10	161.51	EEQYN(1)STFR	1.15±0		√
P01834	50	N	Ig kappa chain C region	IGKC	0.999451	9.65926e-10	64.522	VDN(0.001)ALQSGN(0.999)SQESVTEQDSK
P01871	272	N	Ig mu chain C region	IGHM	1	2.48937e-72	166.44	THTN(1)ISESHPN(1)ATFSAVGEASICEDDWNSGER	1.01±0.14		√
P01871	279	N	Ig mu chain C region	IGHM	1	2.48937e-72	166.44	THTN(1)ISESHPN(1)ATFSAVGEASICEDDWNSGER	1.01±0.14		√
P01871	439	N	Ig mu chain C region	IGHM	1	1.69508e-06	72.568	STGKPTLYN(1)VSLVMSDTAGTCY	1.15±0.07		√
P01871	209	N	Ig mu chain C region	IGHM	1	5.5744e-141	267.49	GLTFQQN(1)ASSMCVPDQDTAIR	1.26±0.06	√	√
P01871	46	N	Ig mu chain C region	IGHM	1	1.11952e-68	242.49	N(1)N(1)SDISSTR	1.67±0.04	√	√		√
P01871	47	N	Ig mu chain C region	IGHM	1	2.21647e-05	105.17	N(1)N(1)SDISSTR
Q9Y6R7	1063	N	IgGFc-binding protein	FCGBP	1	0.00339088	67.519	N(1)ECGILADPK	1.79±0.14
Q9Y6R7	1317	N	IgGFc-binding protein	FCGBP	1	2.87657e-13	125.84	VITVQVAN(1)FTLR
Q9Y6R7	75	N	IgGFc-binding protein	FCGBP	1	1.59771e-42	158.52	LLISSLSESPASVSILSQADN(1)TSK
Q9Y6R7	5186	N	IgGFc-binding protein	FCGBP	1	2.15187e-06	60.489	YLPVN(1)SSLLTSDCSER
P01591	68	N	Immunoglobulin J chain	JCHAIN	0.85858	3.83532e-31	146.81	IIVPLN(0.142)N(0.859)REN(1)ISDPTSPLR	1.33±0.04
P01591	67	N	Immunoglobulin J chain	JCHAIN	0.998937	2.1371e-28	142.55	IIVPLN(0.999)N(0.018)REN(0.983)ISDPTSPLR	1.27±0.14		√
P01591	71	N	Immunoglobulin J chain	JCHAIN	1	3.89023e-74	217.4	EN(1)ISDPTSPLR	1.35±0.12	√	√	√	√	√
P04433	73	N	Immunoglobulin kappa variable 3-11	IGKV3-11	1	0.00114702	81.263	LLIYDASN(1)R
P09529	93	N	Inhibin beta B chain	INHBB	1	0.021764	57.532	GRPN(1)ITHAVPK
P17936	116	N	Insulin-like growth factor-binding protein 3	IGFBP3	1	1.64087e-06	142.1	GLCVN(1)ASAVSR			√
P19823	118	N	Inter-alpha-trypsin inhibitor heavy chain H2	ITIH2	1	0.000706694	69.92	GAFISN(1)FSMTVDGK
Q06033	580	N	Inter-alpha-trypsin inhibitor heavy chain H3	ITIH3	1	8.7114e-09	127.36	NAHGEEKEN(1)LTAR
Q14624	517	N	Inter-alpha-trypsin inhibitor heavy chain H4	ITIH4	1	8.90388e-31	128.29	LPTQN(1)ITFQTESSVAEQEAEFQSPK
P05362	183	N	Intercellular adhesion molecule 1	ICAM1	1	1.55937e-06	133.44	DHHGAN(1)FSCR	1.13±0.19
P05362	267	N	Intercellular adhesion molecule 1	ICAM1	1	3.55413e-21	107.98	LNPTVTYGN(1)DSFSAK	1.22±0.12		√
P13598	176	N	Intercellular adhesion molecule 2	ICAM2	1	2.29447e-06	64.275	AAPAPQEATATFN(1)STADR
P13598	153	N	Intercellular adhesion molecule 2	ICAM2	1	0.000189013	82.069	GN(1)ETLHYETFGK			√
P14778	100	N	Interleukin-1 receptor type 1	IL1R1	1	0.0241561	50.04	N(1)SSYCLR
Q9UHD0	135	N	Interleukin-19	IL19	1	0.0101543	58.592	QEATN(1)ATR	0.66±0.04		√
P40189	157	N	Interleukin-6 receptor subunit beta	IL6ST	1	2.53026e-18	181.31	ETHLETN(1)FTLK	1.33±0.11		√
P40189	83	N	Interleukin-6 receptor subunit beta	IL6ST	1	1.24803e-09	166.07	EQYTIIN(1)R	1.45±0.19
P40189	131	N	Interleukin-6 receptor subunit beta	IL6ST	1	6.0318e-05	90.793	N(1)LSCIVNEGK
P40189	379	N	Interleukin-6 receptor subunit beta	IL6ST	1	0.000362008	82.202	SHLQN(1)YTVN(1)ATK
P40189	383	N	Interleukin-6 receptor subunit beta	IL6ST	1	0.000362008	82.202	SHLQN(1)YTVN(1)ATK
P16871	151	N	Interleukin-7 receptor subunit alpha	IL7R	1	7.55437e-19	126.84	EGANDFVVTFN(1)TSHLQK	0.9±0.05		√
P16871	182	N	Interleukin-7 receptor subunit alpha	IL7R	1	1.26781e-08	91.313	WTHVN(1)LSSTK			√
Q9UBX7	197	N	Kallikrein-11	KLK11	1	0.000579418	55.776	CAN(1)ITIIEHQK
Q9Y337	173	N	Kallikrein-5	KLK5	1	0.00281606	52.52	DVRPIN(1)VSSHCPSAGTK			√
Q92876	134	N	Kallikrein-6	KLK6	1	3.64209e-18	147.64	DCSAN(1)TTSCHILGWGK	1.34±0.13		√
P29622	157	N	Kallistatin	SERPINA4	1	8.51968e-07	105.65	FLN(1)DTMAVYEAK	0.9±0.17		√
P29622	238	N	Kallistatin	SERPINA4	1	1.56455e-10	95.273	DFYVDEN(1)TTVR
P07498	33	N	Kappa-casein	CSN3	1	0.000120132	74.789	QPACHEN(1)DERPFYQK
Q9ULH0	1613	N	Kinase D-interacting substrate of 220 kDa	KIDINS220	1	0.019532	42.785	AN(1)LIELEDDSHSGKR
P01042	169	N	Kininogen-1	KNG1	0.780268	2.15234e-37	168.79	HGIQYFN(0.11)N(0.78)N(0.11)TQHSSLFMLNEVK
P01042	294	N	Kininogen-1	KNG1	0.982407	2.38529e-38	201.48	LNAEN(0.018)N(0.982)ATFYFK	1.5±0	√	√
P01042	205	N	Kininogen-1	KNG1	1	1.08491e-62	228.8	ITYSIVQTN(1)CSK	2.04±0.09	√	√
P01042	290	N	Kininogen-1	KNG1	0.99852	1.10133e-05	86.772	LN(0.999)AEN(0.159)N(0.843)ATFYFK
P01042	48	N	Kininogen-1	KNG1	0.982266	0.0012354	66.436	YN(0.007)SQN(0.982)QSN(0.007)N(0.004)QFVLYR
Q08431	325	N	Lactadherin	MFGE8	1	1.26976e-42	191.07	VAYSN(1)DSANWTEYQDPR	0.85±0.06	√	√	√		√
Q08431	239	N	Lactadherin	MFGE8	1	0.0148154	55.676	N(1)N(1)SIPDK	0.97±0.05
Q08431	238	N	Lactadherin	MFGE8	1	0.000230399	137.84	N(1)N(1)SIPDK	0.98±0.05	√	√		√	√
Q08431	64	N	Lactadherin	MFGE8	1	2.0772e-06	95.642	GYAGN(1)HCETK	1.15±0.09		√
Q08431	329	N	Lactadherin	MFGE8	1	4.45681e-34	173.37	VAYSNDSAN(1)WTEYQDPR	1.18±0.38		√			√
P22079	358	N	Lactoperoxidase	LPO	1	1.01666e-11	151.22	KPSPCEFIN(1)TTAR	1.33±0.07	√	√	√
P22079	212	N	Lactoperoxidase	LPO	1	5.1237e-164	294.26	IVGYLNEEGVLDQN(1)R	1.31±0.02		√
P02788	198	N	Lactotransferrin	LTF	1	1.53115e-05	105.98	LCAGTGEN(1)K	1.24±0.02	√	√
P02788	534	N	Lactotransferrin	LTF	1	2.97376e-18	149.95	SNLCALCIGDEQGEN(1)K	1.92±0.24	√	√		√
P02788	497	N	Lactotransferrin	LTF	1	4.41892e-74	211.09	TAGWN(1)IPMGLLFN(1)QTGSCK	1.26±0.01	√	√	√	√	√
P02788	156	N	Lactotransferrin	LTF	1	3.56218e-94	244.18	PFLN(1)WTGPPEPIEAAVAR	1.28±0.02	√	√	√	√	√
P02788	663	N	Lactotransferrin	LTF	0.999995	3.494e-50	215.61	NLLFN(1)DNTECLAR	1.35±0.02
P02788	642	N	Lactotransferrin	LTF	1	3.44711e-28	168.05	N(1)GSDCPDKFCLFQSETK	1.44±0.03	√	√	√		√
P02788	557	N	Lactotransferrin	LTF	1	1.12654e-08	116.51	CLAEN(1)AGDVAFVK	1.54±0.03
P02788	576	N	Lactotransferrin	LTF	0.930377	6.13409e-08	89.913	DVTVLQN(0.006)TDGN(0.93)N(0.057)N(0.006)EAWAK	1.68±0.14
P02788	521	N	Lactotransferrin	LTF	1	9.72715e-47	202.6	SN(1)LCALCIGDEQGENK	1.61±0.02		√		√
P02788	71	N	Lactotransferrin	LTF	1	1.29345e-12	124.62	DSPIQCIQAIAEN(1)R	1.73±0.15
P02788	572	N	Lactotransferrin	LTF	0.996723	1.44243e-10	104.88	DVTVLQN(0.997)TDGN(0.003)NNEAWAK
P02788	489	N	Lactotransferrin	LTF	1	0.000382921	41.513	TAGWN(1)IPMGLLFN(1)QTGSCK
P25391	555	N	Laminin subunit alpha-1	LAMA1	0.865619	0.0114418	51.405	HQVSIN(0.866)N(0.134)TAVMQR
Q16787	2728	N	Laminin subunit alpha-3	LAMA3	1	0.00400234	57.785	FN(1)ISTPAFR
Q16363	742	N	Laminin subunit alpha-4	LAMA4	1	0.000428514	129.42	LITEEAN(1)R
Q16363	810	N	Laminin subunit alpha-4	LAMA4	1	0.000232513	84.365	RPASN(1)VSASIQR			√
P07942	677	N	Laminin subunit beta-1	LAMB1	1	0.00561435	74.301	GTN(1)YTVR			√
P11047	1241	N	Laminin subunit gamma-1	LAMC1	1	0.000496678	93.096	N(1)ISQDLEK
P11047	1107	N	Laminin subunit gamma-1	LAMC1	0.922429	0.00916496	57.034	VN(0.922)N(0.078)TLSSQISR			√
Q99538	272	N	Legumain	LGMN	1	0.000265743	72.705	SHTN(1)TSHVMQYGN(1)K	1.03±0.15	√	√
Q99538	263	N	Legumain	LGMN	1	0.000265743	72.705	SHTN(1)TSHVMQYGN(1)K	1.03±0.15	√	√
Q99538	167	N	Legumain	LGMN	1	2.70253e-06	100.93	DLN(1)ETIHYMYK	1.3±0.07		√
Q6P5Q4	325	N	Leiomodin-2	LMOD2	1	0.00737735	69.198	EN(1)TTLLR
P02750	186	N	Leucine-rich alpha-2-glycoprotein	LRG1	1	4.7999e-58	157.03	LPPGLLAN(1)FTLLR	1.48±0.06
P02750	325	N	Leucine-rich alpha-2-glycoprotein	LRG1	1	4.00869e-15	180.34	MFSQN(1)DTR	1.46±0.11		√
Q2I0M4	147	N	Leucine-rich repeat-containing protein 26	LRRC26	1	0.000828801	88.136	N(1)LSLAGNR
P06858	70	N	Lipoprotein lipase	LPL	1	9.06434e-59	164.39	TPEDTAEDTCHLIPGVAESVATCHFN(1)HSSK	1.55±0.17	√	√	√	√
Q7Z4F1	299	N	Low-density lipoprotein receptor-related protein 10	LRP10	1	0.0187001	47.187	GFN(1)ATYHVR			√
P98164	1496	N	Low-density lipoprotein receptor-related protein 2	LRP2	1	3.32516e-06	137.6	TWSAFQN(1)GTDR	0.97±0.23
P98164	299	N	Low-density lipoprotein receptor-related protein 2	LRP2	0.971195	1.43579e-18	112.55	VCDGILDCPGREDEN(0.971)N(0.029)TSTGK
P98164	2224	N	Low-density lipoprotein receptor-related protein 2	LRP2	1	0.0115297	57.032	SFLDCTN(1)R
P51884	127	N	Lumican	LUM	0.9839	1.1164e-13	114.64	LHINHN(0.016)N(0.984)LTESVGPLPK	1.46±0.37
O95274	163	N	Ly6/PLAUR domain-containing protein 3	LYPD3	1	1.32448e-09	85.805	EACQGTSPPVVSCYN(1)ASDHVYK
Q9Y5Y7	53	N	Lymphatic vessel endothelial hyaluronic acid receptor 1	LYVE1	0.999638	0.00194891	67.997	KANQQLN(1)FTEAK
P19256	169	N	Lymphocyte function-associated antigen 3	CD58	1	0.00101507	85.355	N(1)STSIYFK
P11117	167	N	Lysosomal acid phosphatase	ACP2	1	0.0128833	53.237	YEQLQN(1)ETR			√
P10253	882	N	Lysosomal alpha-glucosidase	GAA	0.983028	1.11478e-08	158.06	N(0.983)N(0.017)TIVNELVR	0.94±0.24
P10253	390	N	Lysosomal alpha-glucosidase	GAA	1	4.57714e-10	169.65	QVVEN(1)MTR	1.06±0.4		√
P10253	470	N	Lysosomal alpha-glucosidase	GAA	1	4.15598e-11	110.97	GVFITN(1)ETGQPLIGK			√
O00754	930	N	Lysosomal alpha-mannosidase	MAN2B1	1	0.000428528	80.834	N(1)LSAPVTLNLR
O00754	766	N	Lysosomal alpha-mannosidase	MAN2B1	1	1.58591e-07	88.385	LN(1)QTEPVAGNYYPVNTR			√
O00754	367	N	Lysosomal alpha-mannosidase	MAN2B1	1	0.000123952	104.05	AN(1)LTWSVK
P10619	333	N	Lysosomal protective protein	CTSA	1	1.7218e-08	83.423	MDPPCTN(1)TTAASTYLNNPYVR
P42785	47	N	Lysosomal Pro-X carboxypeptidase	PRCP	1	1.27987e-06	104.22	N(1)YSVLYFQQK	1.36±0.14
P11279	84	N	Lysosome-associated membrane glycoprotein 1	LAMP1	1	9.1429e-24	122.44	SSCGKEN(1)TSDPSLVIAFGR			√
P11279	103	N	Lysosome-associated membrane glycoprotein 1	LAMP1	1	0.00160626	72.434	GHTLTLN(1)FTR		√	√
P11279	261	N	Lysosome-associated membrane glycoprotein 1	LAMP1	0.979705	0.00794	62.546	LLNIN(0.02)PN(0.98)K
P11279	76	N	Lysosome-associated membrane glycoprotein 1	LAMP1	1	0.00379422	53.453	N(1)MTFDLPSDATVVLN(1)R
P11279	62	N	Lysosome-associated membrane glycoprotein 1	LAMP1	1	0.00379422	53.453	N(1)MTFDLPSDATVVLN(1)R
P13473	275	N	Lysosome-associated membrane glycoprotein 2	LAMP2	1	0.00809482	68.371	LN(1)SSTIK		√	√
P13473	356	N	Lysosome-associated membrane glycoprotein 2	LAMP2	1	1.39946e-05	132.88	VQPFN(1)VTQGK			√
P13473	257	N	Lysosome-associated membrane glycoprotein 2	LAMP2	0.999518	4.46699e-09	84.249	VASVININPN(1)TTHSTGSCR			√
P09603	154	N	Macrophage colony-stimulating factor 1	CSF1	1	0.000118773	136.8	NVFN(1)ETK	0.62±0.18
P22897	1205	N	Macrophage mannose receptor 1	MRC1	1	1.93885e-22	183	TAHCN(1)ESFYFLCK	1.49±0.05	√	√	√
P22897	104	N	Macrophage mannose receptor 1	MRC1	1	2.77103e-08	110.92	WECKN(1)DTLLGIK	1.19±0	√	√	√
P22897	1160	N	Macrophage mannose receptor 1	MRC1	0.97223	6.58661e-28	137.45	VWIALN(0.028)SN(0.972)LTDNQYTWTDK		√	√	√
Q7Z553	92	N	MAM domain-containing glycosylphosphatidylinositol anchor protein 2	MDGA2	1	4.69587e-08	109.07	FQDSSVFN(1)ETLR
Q13296	53	N	Mammaglobin-A	SCGB2A2	0.994417	1.36061e-13	77.959	ELLQEFIDDN(0.994)ATTN(0.006)AIDELK
P32245	3	N	Melanocortin receptor 4	MC4R	0.999919	0.0246268	41.743	VN(1)STHRGMHTSLHLWNR
Q14703	939	N	Membrane-bound transcription factor site-1 protease	MBTPS1	0.999997	7.78977e-05	74.475	PQPLN(1)ETAPSNLWK
P01033	101	N	Metalloproteinase inhibitor 1	TIMP1	1	0.000153286	67.997	SHN(1)RSEEFLIAGK	2.07±0.12		√		√
P01033	53	N	Metalloproteinase inhibitor 1	TIMP1	1	4.8533e-141	274.89	FVGTPEVN(1)QTTLYQR	1.51±0.15		√
P08571	151	N	Monocyte differentiation antigen CD14	CD14	1	1.31432e-21	190.02	N(1)VSWATGR	1.06±0		√	√	√
P08571	282	N	Monocyte differentiation antigen CD14	CD14	0.999956	2.73602e-25	128.38	CMWSSALNSLN(1)LSFAGLEQVPK			√
Q8N387	225	N	Mucin-15	MUC15	1	1.80358e-05	116.52	LFPN(1)TSDPQK		√	√
Q8WXI7	12414	N	Mucin-16	MUC16	1	0.000120926	136.27	KFN(1)TTER	7.87±1.53
Q8WXI7	12272	N	Mucin-16	MUC16	1	6.29724e-05	93.243	N(1)TSVGPLYSGCR
Q8WXI7	12586	N	Mucin-16	MUC16	1	0.000172087	88.706	N(1)TSVGLLYSGCR
Q8N307	622	N	Mucin-20	MUC20	1	0.00111459	83.869	GTN(1)STLAK			√
Q99102	1703	N	Mucin-4	MUC4	0.975051	1.17499e-06	76.533	N(0.025)YEQAN(0.975)ATLN(0.085)QYPPSIN(0.916)GGR			√
Q99102	1739	N	Mucin-4	MUC4	0.999957	2.31376e-31	150.36	GQTTLIQYTSNAEDAN(1)FTLR	0.95±0.03		√
Q99102	1647	N	Mucin-4	MUC4	0.999912	2.02715e-62	206.21	RNDQLPSN(1)FTPVFYSQLQK	1.26±0.21	√	√
Q99102	1685	N	Mucin-4	MUC4	1	1.11023e-06	153.1	N(1)ASIGLHTR	1.29±0.12		√	√
Q99102	1857	N	Mucin-4	MUC4	1	1.21812e-20	162.64	GCEACPPN(1)LTGDGR	1.21±0.03		√
Q99102	1809	N	Mucin-4	MUC4	1	5.87124e-12	139.3	VGN(1)SSLEVAGCK	1.63±0.11		√	√
Q99102	2049	N	Mucin-4	MUC4	1	1.21892e-17	172.76	DVTALN(1)VSTLK	1.78±0.3		√	√
Q99102	1802	N	Mucin-4	MUC4	1	5.1562e-104	243.97	TVVCHCNAESQCLYN(1)QTSR	1.61±0.01	√	√
Q99102	1707	N	Mucin-4	MUC4	0.977788	4.11532e-10	61.276	N(0.005)YEQAN(0.995)ATLN(0.978)QYPPSIN(0.022)GGR
Q99102	1714	N	Mucin-4	MUC4	0.915579	1.17499e-06	49.768	N(0.025)YEQAN(0.975)ATLN(0.085)QYPPSIN(0.916)GGR
Q9HC84	5096	N	Mucin-5B	MUC5B	1	1.01535e-09	146.11	GN(1)CTYVLMR			√
Q9HC84	4960	N	Mucin-5B	MUC5B	1	5.44005e-13	128.06	AFGQFFSPGEVIYN(1)K	5.44±4.4
Q9HC84	5046	N	Mucin-5B	MUC5B	0.999997	0.000760823	58.699	PVAN(1)VTCVNK			√
Q6W4X9	2366	N	Mucin-6	MUC6	1	1.38768e-07	146.71	GCMAN(1)VTVTR	14.39±5.54
Q6W4X9	975	N	Mucin-6	MUC6	1	0.000528723	82.417	YN(1)LTLIWNR
Q7Z7M0	1990	N	Multiple epidermal growth factor-like domains protein 8	MEGF8	1	5.44009e-16	103.02	EVFWAGN(1)CSEAACGAADCEQCTR	0.49±0.09
Q7Z7M0	2229	N	Multiple epidermal growth factor-like domains protein 8	MEGF8	1	6.70892e-62	197.1	PVCAQGCVN(1)GSCVEPDHCR	0.73±0.04
Q7Z7M0	1115	N	Multiple epidermal growth factor-like domains protein 8	MEGF8	1	3.09925e-11	150.49	GYQGDGISHCN(1)R	1.07±0.22
Q7Z7M0	1201	N	Multiple epidermal growth factor-like domains protein 8	MEGF8	1	1.89244e-06	101.3	CRPGSFGN(1)ATGSR	1.79±0.09
Q7Z7M0	1271	N	Multiple epidermal growth factor-like domains protein 8	MEGF8	1	0.00146878	67.685	ALLTN(1)VSSVALGSR
Q7Z7M0	421	N	Multiple epidermal growth factor-like domains protein 8	MEGF8	1	1.21726e-06	71.806	VN(1)STELFHVDR
Q9UNW1	242	N	Multiple inositol polyphosphate phosphatase 1	MINPP1	1	0.000167528	86.944	N(1)ATALYHVEAFK	0.93±0.07		√
P20138	209	N	Myeloid cell surface antigen CD33	CD33	1	2.47252e-09	109	PQDHGTN(1)LTCQVK			√
P20138	113	N	Myeloid cell surface antigen CD33	CD33	1	0.000408715	94.409	DN(1)GSYFFR			√
P05164	355	N	Myeloperoxidase	MPO	0.987366	3.61867e-14	143.98	N(0.987)MSN(0.013)QLGLLAVNQR	2.13±0.37		√
P05164	483	N	Myeloperoxidase	MPO	1	4.8398e-05	98.048	SYN(1)DSVDPR	2.47±0.27
P20933	38	N	N(4)-(beta-N-acetylglucosaminyl)-L-asparaginase	AGA	1	0.00031861	130.66	N(1)ATEAAWR	0.79±0.1
P34059	423	N	N-acetylgalactosamine-6-sulfatase	GALNS	0.99999	9.44245e-10	78.645	QGIDFCPGQN(1)VSGVTTHNLEDHTK
Q9UJJ9	88	N	N-acetylglucosamine-1-phosphotransferase subunit gamma	GNPTG	1	3.16281e-52	197.75	YEFCPFHN(1)VTQHEQTFR	1.13±0.05	√	√
P15586	362	N	N-acetylglucosamine-6-sulfatase	GNS	1	4.39119e-06	102.4	GPGIKPN(1)QTSK	0.9±0.08
P15586	111	N	N-acetylglucosamine-6-sulfatase	GNS	0.969256	1.66325e-24	130.56	YPHNHHVVN(0.969)N(0.031)TLEGN(1)CSSK	1.1±0.07
P15586	117	N	N-acetylglucosamine-6-sulfatase	GNS	1	1.66325e-24	130.56	YPHNHHVVN(0.86)N(0.14)TLEGN(1)CSSK	1.1±0.07
P15586	405	N	N-acetylglucosamine-6-sulfatase	GNS	1	3.37629e-06	153.24	GASN(1)LTWR	1.11±0.05	√	√
P15586	279	N	N-acetylglucosamine-6-sulfatase	GNS	1	1.42585e-86	237.01	TPMTN(1)SSIQFLDNAFR	1.67±0.07
P15586	183	N	N-acetylglucosamine-6-sulfatase	GNS	1	1.97784e-05	81.92	YYN(1)YTLSINGK
Q96PD5	367	N	N-acetylmuramoyl-L-alanine amidase	PGLYRP2	1	8.50591e-61	162.71	LEPVHLQLQCMSQEQLAQVAAN(1)ATK
Q68D85	242	N	Natural cytotoxicity triggering receptor 3 ligand 1	NCR3LG1	1	2.01162e-05	104.82	SN(1)FTLTAAR			√
Q68D85	216	N	Natural cytotoxicity triggering receptor 3 ligand 1	NCR3LG1	1	8.27625e-28	165.16	LN(1)SSQEDPGTVYQCVVR	1.33±0.14
Q68D85	208	N	Natural cytotoxicity triggering receptor 3 ligand 1	NCR3LG1	1	5.16737e-13	156.08	NMDGTFN(1)VTSCLK	1.53±0.4
Q15223	202	N	Nectin-1	NECTIN1	0.999941	3.99963e-13	170.95	NPN(1)GTVTVISR
Q6UXI9	273	N	Nephronectin	NPNT	1	0.0108618	69.812	GN(1)GTILK
P41271	39	N	Neuroblastoma suppressor of tumorigenicity 1	NBL1	1	5.00243e-35	188.47	N(1)ITQIVGHSGCEAK
A2RRP1	2212	N	Neuroblastoma-amplified sequence	NBAS	1	0.0128703	46.88	LATVMLTRCTMEN(1)K
O14786	150	N	Neuropilin-1	NRP1	1	4.31082e-23	151.04	RGPECSQN(1)YTTPSGVIK	1.86±0.05	√	√
O14786	521	N	Neuropilin-1	NRP1	0.874555	3.7359e-12	162.38	IGYSN(0.875)N(0.125)GSDWK	1.78±0.19
O14786	522	N	Neuropilin-1	NRP1	0.953146	0.000975677	84.169	IGYSN(0.047)N(0.953)GSDWK
Q9Y639	197	N	Neuroplastin	NPTN	0.989047	0.00710229	58.592	KN(0.989)ASN(0.011)MEYR			√
Q9Y639	229	N	Neuroplastin	NPTN	1	0.000309073	96.342	AN(1)ATIEVK			√
Q99574	321	N	Neuroserpin	SERPINI1	0.997097	0.000489164	67.418	DAN(0.997)LTGLSDN(0.003)KEIFLSK			√
Q99574	157	N	Neuroserpin	SERPINI1	0.998332	8.29074e-13	169.65	WVEN(0.998)N(0.002)TNNLVK	0.69±0.1		√
Q99574	161	N	Neuroserpin	SERPINI1	0.835238	1.53954e-07	72.2	WVEN(0.845)N(0.155)TN(0.165)N(0.835)LVK
P80188	85	N	Neutrophil gelatinase-associated lipocalin	LCN2	1	1.13465e-17	181.31	SYN(1)VTSVLFR	0.98±0.04		√
Q15155	618	N	Nodal modulator 1	NOMO1	1	1.78283e-06	113.99	ENVGIYN(1)LSK	1.5±0.14
Q9H173	193	N	Nucleotide exchange factor SIL1	SIL1	1	2.31386e-35	192.96	FN(1)SSSSSLEEK	1.95±0.19		√
Q6UX06	352	N	Olfactomedin-4	OLFM4	0.99998	1.7941e-104	237.16	VN(1)LTTNTIAVTQTLPNAAYNNR	0.43±0.1		√
Q6UX06	411	N	Olfactomedin-4	OLFM4	1	9.89093e-28	181.58	LN(1)DTTLQVLNTWYTK	0.88±0.03		√
Q6UX06	72	N	Olfactomedin-4	OLFM4	1	4.11007e-37	161.04	SLGSGGSVSQLFSN(1)FTGSVDDR	1.14±0.27		√
Q6UX06	193	N	Olfactomedin-4	OLFM4	1	8.45549e-05	115.78	N(1)MTLLVEK	1.97±0.32	√	√
Q6UX06	136	N	Olfactomedin-4	OLFM4	1	4.53476e-14	172.15	LLN(1)LTVR	2.86±0.64	√	√
Q6UX06	253	N	Olfactomedin-4	OLFM4	0.999999	1.81113e-05	60.95	DQNTPVVHPPPTPGSCGHGGVVN(1)ISK		√	√
Q8NGX1	234	N	Olfactory receptor 2T34	OR2T34	1	0.0048245	78.178	MN(1)SAAGR
Q99650	42	N	Oncostatin-M-specific receptor subunit beta	OSMR	1	0.00208083	93.267	VSTN(1)STR	0.67±0.09		√
Q99650	176	N	Oncostatin-M-specific receptor subunit beta	OSMR	0.976726	1.89277e-09	139.46	NIQN(0.023)N(0.977)VSCYLEGK	1.16±0.17
Q99650	163	N	Oncostatin-M-specific receptor subunit beta	OSMR	1	1.96896e-09	96.917	DKLVEEGTN(1)VTICYVSR
Q99650	175	N	Oncostatin-M-specific receptor subunit beta	OSMR	0.845679	0.0124971	50.222	N(0.309)IQN(0.846)N(0.846)VSCYLEGK
P50897	197	N	Palmitoyl-protein thioesterase 1	PPT1	1	6.40505e-13	158.52	N(1)HSIFLADINQER	2.23±0.62		√
P50897	212	N	Palmitoyl-protein thioesterase 1	PPT1	1	0.00475567	78.516	GIN(1)ESYK			√
P23284	148	N	Peptidyl-prolyl cis-trans isomerase B	PPIB	1	9.10811e-09	112.96	DTN(1)GSQFFITTVK	2.76±0.01		√
P45877	190	N	Peptidyl-prolyl cis-trans isomerase C	PPIC	0.99975	2.4331e-24	90.946	VIDGMTVVHSIELQATDGHDRPLTN(1)CSIINSGK			√
Q15063	599	N	Periostin	POSTN	0.999999	0.000520833	79.652	EVN(1)DTLLVNELK
Q92626	1425	N	Peroxidasin homolog	PXDN	0.962216	5.1138e-28	137.61	LSTTECVDAGGESHAN(0.962)N(0.038)TK
Q92626	1280	N	Peroxidasin homolog	PXDN	0.999938	6.78229e-06	116.71	ILCDNADN(1)ITR			√
Q5VV67	1582	N	Peroxisome proliferator-activated receptor gamma coactivator-related protein 1	PPRC1	1	0.0207063	47.039	VQGDN(1)YGFVTYR
P80108	321	N	Phosphatidylinositol-glycan-specific phospholipase D	GPLD1	0.976134	0.0232342	51.736	N(0.024)IN(0.976)YTER
Q96FE7	66	N	Phosphoinositide-3-kinase-interacting protein 1	PIK3IP1	1	4.19691e-11	83.312	CLNWLDAQSGLASAPVSGAGN(1)HSYCR
Q8IV08	387	N	Phospholipase D3	PLD3	1	0.0159071	53.237	DN(1)HTHSDIQVK
P55058	143	N	Phospholipid transfer protein	PLTP	1	3.53167e-29	193.06	VSN(1)VSCQASVSR	1.16±0.1		√
P55058	245	N	Phospholipid transfer protein	PLTP	1	3.92012e-06	153.78	N(1)WSLPNR	1.36±0.2
P55058	64	N	Phospholipid transfer protein	PLTP	1	9.325e-09	134.99	EGHFYYN(1)ISEVK	1.41±0.28	√	√
Q9BTY2	377	N	Plasma alpha-L-fucosidase	FUCA2	1	1.39836e-18	127.32	SQN(1)DTVTPDVWYTSKPK	1.08±0.17
P03952	127	N	Plasma kallikrein	KLKB1	0.999742	0.000173405	113.62	GVNFN(1)VSK
P05155	238	N	Plasma protease C1 inhibitor	SERPING1	1	1.85321e-09	163.32	DTFVN(1)ASR	0.78±0.05		√
P05155	253	N	Plasma protease C1 inhibitor	SERPING1	0.964909	3.02739e-62	204.05	VLSN(0.965)N(0.035)SDANLELINTWVAK	0.8±0.02
P05154	249	N	Plasma serine protease inhibitor	SERPINA5	1	7.99732e-05	78.326	EDQYHYLLDRN(1)LSCR			√
P16671	220	N	Platelet glycoprotein 4	CD36	0.999873	2.27262e-05	94.767	VFNGKDN(1)ISK	1.75±0.13		√
P16671	321	N	Platelet glycoprotein 4	CD36	1	2.60964e-09	143.93	N(1)CTSYGVLDISK	1.89±0.08		√
P16671	417	N	Platelet glycoprotein 4	CD36	1	5.44062e-18	108.71	NYIVPILWLN(1)ETGTIGDEK			√	√
Q9NRA1	55	N	Platelet-derived growth factor C	PDGFC	1	9.29762e-71	162.88	IITVSTN(1)GSIHSPR			√
O15031	127	N	Plexin-B2	PLXNB2	1	6.05734e-18	122.33	ALSN(1)ISLR			√
O15031	528	N	Plexin-B2	PLXNB2	1	9.14083e-13	112.03	SCVAVTSAQPQN(1)MSR			√
Q9ULL4	72	N	Plexin-B3	PLXNB3	1	0.023629	52.549	GTLYVGAVN(1)R
O00592	360	N	Podocalyxin	PODXL	0.999584	3.75715e-14	103.9	QLVLN(1)LTGNTLCAGGASDEK	0.73±0.2		√
Q8N3A8	414	N	Poly [ADP-ribose] polymerase 8	PARP8	1	0.00635407	70.67	SYSSN(1)LR
P01833	90	N	Polymeric immunoglobulin receptor	PIGR	0.999228	3.16657e-52	135.69	AN(0.997)LTN(0.004)FPEN(0.999)GTFVVNIAQLSQDDSGR	0.94±0	√	√
P01833	83	N	Polymeric immunoglobulin receptor	PIGR	0.997043	3.16657e-52	135.69	AN(0.997)LTN(0.004)FPEN(0.999)GTFVVNIAQLSQDDSGR	0.94±0	√	√
P01833	186	N	Polymeric immunoglobulin receptor	PIGR	0.991773	3.28297e-41	151.3	QIGLYPVLVIDSSGYVN(0.008)PN(0.992)YTGR	1.15±0.06		√	√	√	√
P01833	519	N	Polymeric immunoglobulin receptor	PIGR	1	4.24017e-06	143.24	AFVN(1)CDENSR	1.22±0.07
P01833	278	N	Polymeric immunoglobulin receptor	PIGR	1	7.28376e-13	112.34	QSSGEN(1)CDVVVNTLGK
P01833	421	N	Polymeric immunoglobulin receptor	PIGR	1	9.0177e-123	257.83	LSLLEEPGN(1)GTFTVILN(1)QLTSR	1.35±0.08	√	√	√	√	√
P01833	469	N	Polymeric immunoglobulin receptor	PIGR	1	1.34483e-64	167.69	VPGN(1)VTAVLGETLK	1.47±0	√	√	√	√	√
P01833	499	N	Polymeric immunoglobulin receptor	PIGR	0.975222	7.67651e-43	189.51	WN(0.975)N(0.025)TGCQALPSQDEGPSK	2.61±0.05	√	√	√	√	√
P01833	227	N	Polymeric immunoglobulin receptor	PIGR	0.80169	2.25183e-07	73.294	LSDAGQYLCQAGDDSN(0.802)SN(0.198)KK		√
P01833	429	N	Polymeric immunoglobulin receptor	PIGR	1	7.79338e-09	57.142	LSLLEEPGN(1)GTFTVILN(1)QLTSR		√
P01833	135	N	Polymeric immunoglobulin receptor	PIGR	1	3.18918e-06	50.226	GLSFDVSLEVSQGPGLLN(1)DTK		√	√	√	√
P01833	265	N	Polymeric immunoglobulin receptor	PIGR	1	1.22444e-09	87.429	GSVTFHCALGPEVAN(1)VAK
P01833	96	N	Polymeric immunoglobulin receptor	PIGR	0.998897	2.63483e-07	52.97	AN(0.979)LTN(0.108)FPEN(0.914)GTFVVN(0.999)IAQLSQDDSGR		√
Q10472	552	N	Polypeptide N-acetylgalactosaminyltransferase 1	GALNT1	1	0.00105603	84.743	N(1)VTLPEIF	1.59±0.15
Q9H8P0	226	N	Polyprenol reductase	SRD5A3	1	0.021273	43.808	CHVILGN(1)LR
P11464	104	N	Pregnancy-specific beta-1-glycoprotein 1	PSG1	1	2.66024e-07	93.181	ETAYSN(1)ASLLIQN(1)VTR
P11464	259	N	Pregnancy-specific beta-1-glycoprotein 1	PSG1	1	2.14379e-06	99.5	DVLN(1)FTCEPK
P11464	303	N	Pregnancy-specific beta-1-glycoprotein 1	PSG1	1	3.99362e-06	135.81	N(1)ETGPYQCEIR
P11464	111	N	Pregnancy-specific beta-1-glycoprotein 1	PSG1	1	2.66024e-07	93.181	ETAYSN(1)ASLLIQN(1)VTR
Q9UHG3	353	N	Prenylcysteine oxidase 1	PCYOX1	1	0.00352819	56.295	GELN(1)TSIFSSR			√
Q2M2H8	1480	N	Probable maltase-glucoamylase 2	MGAM2	0.803396	0.0109254	51.939	LGN(0.803)N(0.197)TAAWDQLGK
Q9H3G5	81	N	Probable serine carboxypeptidase CPVL	CPVL	1	1.25297e-07	147.91	SYAGFLTVN(1)K	0.84±0.02
Q9H3G5	346	N	Probable serine carboxypeptidase CPVL	CPVL	0.994465	0.000663027	56.719	QAIHVGN(0.994)QTFN(0.006)DGTIVEK
P09668	72	N	Pro-cathepsin H	CTSH	0.857985	0.0021835	67.385	INAHN(0.022)N(0.119)GN(0.858)HTFK	0.65±0.06
P09668	101	N	Pro-cathepsin H	CTSH	1	3.2254e-09	134.56	YLWSEPQN(1)CSATK	0.78±0.01		√
P01133	148	N	Pro-epidermal growth factor	EGF	0.884638	1.20919e-08	110.38	GN(0.885)N(0.115)SHILLSALK	1.5±0		√
P01133	104	N	Pro-epidermal growth factor	EGF	1	9.29338e-06	146.54	VFLN(1)GSR	1.09±0.04		√
P01133	324	N	Pro-epidermal growth factor	EGF	1	3.06863e-58	160.57	KGN(1)CSSTVCGQDLQSHLCMCAEGYALSR	1.51±0.03
P01133	404	N	Pro-epidermal growth factor	EGF	1	2.19151e-46	139.52	N(1)VSECSHDCVLTSEGPLCFCPEGSVLER	1.76±0.11
P01133	596	N	Pro-epidermal growth factor	EGF	1	0.000176774	91.62	IITKEN(1)ISQPR
P12273	105	N	Prolactin-inducible protein	PIP	1	1.35615e-57	230.61	TFYWDFYTN(1)R	1.98±0.16	√	√
Q32P28	467	N	Prolyl 3-hydroxylase 1	P3H1	1	0.0291525	45.972	LLN(1)GSQR
O43490	220	N	Prominin-1	PROM1	1	0.00057229	79.148	YILAQYN(1)TTK			√
O43490	274	N	Prominin-1	PROM1	0.999994	4.20604e-12	163.51	EALENMN(1)STLK			√
P07602	332	N	Prosaposin	PSAP	0.997903	5.32111e-05	112.13	LIDN(0.002)N(0.998)KTEK	0.92±0.02		√		√
P07602	80	N	Prosaposin	PSAP	1	2.71278e-19	124.62	DN(1)ATEEEILVYLEK	1.18±0.05		√
P07602	215	N	Prosaposin	PSAP	1	2.99312e-56	210.9	TN(1)STFVQALVEHVKEECDR	1.36±0.2		√	√	√
P07602	426	N	Prosaposin	PSAP	1	1.53063e-06	102.65	N(1)STKQEILAALEK	1.58±0.08		√		√
P07602	101	N	Prosaposin	PSAP	1	1.16581e-16	151.04	TCDWLPKPN(1)MSASCK	1.72±0.06		√		√
Q9P2B2	286	N	Prostaglandin F2 receptor negative regulator	PTGFRN	1	0.00257841	79.148	N(1)VSVAEGK
P41222	78	N	Prostaglandin-H2 D-isomerase	PTGDS	1	5.67728e-07	82.265	SVVAPATDGGLN(1)LTSTFLR
O75629	216	N	Protein CREG1	CREG1	1	2.51593e-09	108.56	IVTPEEYYN(1)VTVQ
O75629	160	N	Protein CREG1	CREG1	1	0.000368901	81.92	VN(1)ETEMDIAK			√
Q9H0X4	389	N	Protein FAM234A	FAM234A	1	8.89832e-06	79.467	YKPDTLAVAVEN(1)GTGTDR
Q96BQ1	107	N	Protein FAM3D	FAM3D	0.999612	3.06736e-06	81.656	GLNIALVN(1)GTTGAVLGQK
Q13438	177	N	Protein OS-9	OS9	1	1.32026e-06	117.86	YHSQTYGN(1)GSK	1.16±0.09	√	√
Q9UK55	180	N	Protein Z-dependent protease inhibitor	SERPINA10	1	0.00678729	74.841	ETFFN(1)LSK
P28300	81	N	Protein-lysine 6-oxidase	LOX	1	5.38759e-29	145.52	RDPGAAVPGAAN(1)ASAQQPR			√
P28300	144	N	Protein-lysine 6-oxidase	LOX	0.999986	0.000500222	50.752	AEN(1)QTAPGEVPALSNLRPPSR
P00734	121	N	Prothrombin	F2	1	0.000169761	125.25	GHVN(1)ITR	1.12±0.11		√
P00734	143	N	Prothrombin	F2	1	5.6819e-100	229.15	YPHKPEIN(1)STTHPGADLQENFCR	1.37±0.21		√		√
P00734	416	N	Prothrombin	F2	0.999992	2.36745e-05	116.74	N(1)FTENDLLVR
Q9UN74	139	N	Protocadherin alpha-4	PCDHA4	1	0.00020715	115.06	N(1)LSIAESR
Q9NYQ8	2547	N	Protocadherin Fat 2	FAT2	1	0.000147008	94.409	LDREN(1)STER	0.69±0.1
Q9NYQ8	3471	N	Protocadherin Fat 2	FAT2	0.954911	0.00467846	68.371	GN(0.045)N(0.955)GSAFR	0.86±0.04
Q9NYQ8	3125	N	Protocadherin Fat 2	FAT2	1	3.57151e-14	117.13	FFPSHCAVAVFDN(1)TTVK	1.02±0.05
Q9NYQ8	568	N	Protocadherin Fat 2	FAT2	0.999949	0.0012549	50.358	NLNDNQPMFEEVN(1)CTGSIR
Q9NYQ8	2183	N	Protocadherin Fat 2	FAT2	1	6.18004e-08	91.065	VPEN(1)ITLYTPILHTQAR
Q9NYQ8	3873	N	Protocadherin Fat 2	FAT2	0.999973	0.00208319	51.971	LMVDSMGN(1)TSLVVPENCR
Q9NYQ8	2470	N	Protocadherin Fat 2	FAT2	0.999976	1.0771e-15	96.464	ATVPVYIN(1)TTNANK
Q6V0I7	2921	N	Protocadherin Fat 4	FAT4	1	0.00048874	80.014	IN(1)ATTGEIFNK
P07949	554	N	Proto-oncogene tyrosine-protein kinase receptor Ret	RET	1	0.00614748	60.255	N(1)FSTCSPSTK
Q96MK3	388	N	Pseudokinase FAM20A	FAM20A	0.997375	4.22565e-05	93.345	QIYPYN(0.997)N(0.003)SQR
Q96MK3	70	N	Pseudokinase FAM20A	FAM20A	1	4.56538e-19	124.91	DSAAAASDPGTIVHN(1)FSR	2.29±1.19		√
Q96MK3	145	N	Pseudokinase FAM20A	FAM20A	1	0.00106342	64.52	EQMN(1)LTSLDPPLQLR
Q9HBA9	330	N	Putative N-acetylated-alpha-linked acidic dipeptidase	FOLH1B	1	0.00323838	72.2	N(1)FTEIASK
Q8NHP8	88	N	Putative phospholipase B-like 2	PLBD2	0.99945	1.10894e-11	117.76	HPDAVAWAN(0.999)LTN(0.001)AIR	1.63±0.08
Q8NHP8	465	N	Putative phospholipase B-like 2	PLBD2	1	1.69991e-08	124.16	N(1)QSLVQDMDSMVR
Q8NHP8	515	N	Putative phospholipase B-like 2	PLBD2	0.996594	7.46682e-09	97.095	SDLN(0.003)PAN(0.997)GSYPFQALR
P10586	966	N	Receptor-type tyrosine-protein phosphatase F	PTPRF	1	1.39197e-22	159.14	DINSQQELQN(1)ITTDTR	1.11±0.1		√
Q15262	140	N	Receptor-type tyrosine-protein phosphatase kappa	PTPRK	1	3.80187e-15	132.84	GPLANPIWN(1)VTGFTGR
Q15262	211	N	Receptor-type tyrosine-protein phosphatase kappa	PTPRK	1	4.21232e-38	171.39	LGDVEVNAGQN(1)ATFQCIATGR	1.02±0.01
Q15262	416	N	Receptor-type tyrosine-protein phosphatase kappa	PTPRK	1	0.00427143	47.774	IAVDWESLGYN(1)ITR
Q15293	53	N	Reticulocalbin-1	RCN1	1	9.37416e-10	77.63	VVRPDSELGERPPEDN(1)QSFQYDHEAFLGK			√
P49788	142	N	Retinoic acid receptor responder protein 1	RARRES1	1	0.00013024	138.36	PTIN(1)VTCTR	1.33±0.01		√
P07998	104	N	Ribonuclease pancreatic	RNASE1	1	1.32026e-06	125.54	SN(1)SSMHITDCR			√
P07998	62	N	Ribonuclease pancreatic	RNASE1	1	0.00194627	91.906	RN(1)MTQGR			√
O00584	212	N	Ribonuclease T2	RNASET2	1	1.85716e-23	151.31	QDQQLQN(1)CTEPGEQPSPK	1.52±0.18		√
O00584	106	N	Ribonuclease T2	RNASET2	1	1.70759e-17	107.17	AYWPDVIHSFPN(1)R
O00584	76	N	Ribonuclease T2	RNASET2	1	8.97335e-08	67.496	IQNDCRDPPDYWTIHGLWPDKSEGCN(1)R
Q86VB7	105	N	Scavenger receptor cysteine-rich type 1 protein M130	CD163	1	0.00885392	56.08	APGWAN(1)SSAGSGR			√
Q6X4U4	47	N	Sclerostin domain-containing protein 1	SOSTDC1	0.999999	2.60262e-47	207.31	PVPAHPSSN(1)STLNQAR	0.68±0.09		√
P13521	520	N	Secretogranin-2	SCG2	0.995958	0.00106272	72.2	YPEIIN(0.996)SN(0.004)QVK
P49908	174	N	Selenoprotein P	SEPP1	1	1.70978e-15	134.14	KCGN(1)CSLTTLKDEDFCK	1±0.02		√
P49908	83	N	Selenoprotein P	SEPP1	1	6.16433e-28	135.81	EGYSN(1)ISYIVVNHQGISSR	1.53±0.15		√
Q13275	126	N	Semaphorin-3F	SEMA3F	1	0.00010935	110.61	LIQPWN(1)R			√
Q9NS98	127	N	Semaphorin-3G	SEMA3G	1	0.00012448	117.7	VLQPHN(1)R	1.28±0.06
Q9NS98	44	N	Semaphorin-3G	SEMA3G	1	8.56857e-06	147.52	DLLSAN(1)R	1.35±0.01		√
Q9H3S1	496	N	Semaphorin-4A	SEMA4A	1	0.000133267	70.783	AN(1)CSVYESCVDCVLAR
Q9NPR2	405	N	Semaphorin-4B	SEMA4B	1	1.96695e-06	136.24	KIN(1)SSLQLPDR	1.19±0.06	√
P02787	630	N	Serotransferrin	TF	1	4.8595e-141	266.83	QQQHLFGSN(1)VTDCSGNFCLFR	0.96±0.06	√	√
P02787	432	N	Serotransferrin	TF	0.999773	2.0437e-29	190.1	CGLVPVLAENYN(1)K	1.27±0.07	√	√	√
P02787	430	N	Serotransferrin	TF	1	3.39073e-08	103.91	CGLVPVLAEN(1)YN(1)K
P27169	253	N	Serum paraoxonase/arylesterase 1	PON1	1	1.48711e-05	94.692	HAN(1)WTLTPLK	1.22±0.26	√	√
P27169	324	N	Serum paraoxonase/arylesterase 1	PON1	1	3.50917e-07	67.11	VTQVYAEN(1)GTVLQGSTVASVYK
P04278	396	N	Sex hormone-binding globulin	SHBG	1	2.19638e-06	77.08	SHEIWTHSCPQSPGN(1)GTDASH	0.54±0.04
P04278	380	N	Sex hormone-binding globulin	SHBG	1	9.51416e-16	180.67	LDVDQALN(1)R	1.43±0.27
Q9HAT2	401	N	Sialate O-acetylesterase	SIAE	1	4.07803e-06	129.37	N(1)LTFEGPLPEK	0.96±0.14
Q99519	352	N	Sialidase-1	NEU1	1	0.00345787	67.385	WSFSN(1)GTSWR			√
Q5TFQ8	269	N	Signal-regulatory protein beta-1 isoform 3	SIRPB1	1	3.37907e-38	198.03	AENQVN(1)VTCQVR
Q5TFQ8	244	N	Signal-regulatory protein beta-1 isoform 3	SIRPB1	1	1.69626e-11	162.26	GTAN(1)LSETIR
Q9UN76	163	N	Sodium- and chloride-dependent neutral and basic amino acid transporter B(0+)	SLC6A14	1	0.000142314	59.976	N(1)CSSWSDKN(1)CSR			√
Q9UN76	189	N	Sodium- and chloride-dependent neutral and basic amino acid transporter B(0+)	SLC6A14	1	1.616e-05	134.13	GIQEIIQMN(1)K		√	√
Q9UN76	155	N	Sodium- and chloride-dependent neutral and basic amino acid transporter B(0+)	SLC6A14	1	0.000142314	59.976	N(1)CSSWSDKN(1)CSR			√
Q9UN76	174	N	Sodium- and chloride-dependent neutral and basic amino acid transporter B(0+)	SLC6A14	1	9.80103e-21	162.37	SPIVTHCN(1)VSTVNK		√	√
Q8WVQ1	88	N	Soluble calcium-activated nucleotidase 1	CANT1	0.999973	5.77281e-25	131.67	LGQAPANWYN(1)DTYPLSPPQR	1.16±0.03
Q86UG4	696	N	Solute carrier organic anion transporter family member 6A1	SLCO6A1	0.990204	0.0268055	46.159	LN(0.99)EN(0.01)TDFPDVTVK
Q99523	98	N	Sortilin	SORT1	0.964132	2.74396e-27	157.35	LAN(0.964)N(0.036)THQHVFDDLR		√	√
Q99523	162	N	Sortilin	SORT1	0.997488	3.17399e-38	198.74	DITDLIN(0.997)N(0.003)TFIR
Q99523	406	N	Sortilin	SORT1	1	4.62188e-24	122.44	HLYTTTGGETDFTN(1)VTSLR			√
Q92673	158	N	Sortilin-related receptor	SORL1	1	7.59652e-11	171.38	LNFGLGN(1)R
Q92673	1706	N	Sortilin-related receptor	SORL1	1	0.00217489	72.817	AASN(1)FTEIK
Q92673	1246	N	Sortilin-related receptor	SORL1	1	0.0191225	50.354	CPN(1)GTCIPSSK
Q92673	871	N	Sortilin-related receptor	SORL1	1	4.23618e-09	138.55	LTIVN(1)SSVLDRPR
Q92673	1854	N	Sortilin-related receptor	SORL1	1	5.20992e-06	93.424	AIN(1)QTAVECTWTGPR
Q14515	169	N	SPARC-like protein 1	SPARCL1	1	6.51935e-05	130.66	N(1)YSHHQLNR	0.44±0.06
P52823	133	N	Stanniocalcin-1	STC1	1	0.00011543	119.75	LN(1)VCSIAK
Q9UQE7	973	N	Structural maintenance of chromosomes protein 3	SMC3	1	0.00350371	60.398	LEQCN(1)TELK
O00391	575	N	Sulfhydryl oxidase 1	QSOX1	1	1.75623e-07	107.69	N(1)STLDPGKPEMMK	1.34±0.04		√
O00391	130	N	Sulfhydryl oxidase 1	QSOX1	1	2.39978e-34	172.02	N(1)GSGAVFPVAGADVQTLR	1.41±0.07
O00391	591	N	Sulfhydryl oxidase 1	QSOX1	1	0.000794547	48.968	SPTN(1)TTPHVPAEGPEASRPPK
Q9Y5Y6	772	N	Suppressor of tumorigenicity 14 protein	ST14	1	1.96885e-20	137.45	VIN(1)QTTCENLLPQQITPR	1.57±0.17		√
Q9UGT4	494	N	Sushi domain-containing protein 2	SUSD2	1	0.000612028	72.891	AQPGTMSN(1)GTETR			√
P49368	308	N	T-complex protein 1 subunit gamma	CCT3	1	0.00166044	95.741	AN(1)ITAIR	2.3±0.06
P24821	1366	N	Tenascin	TNC	1	2.93284e-75	216.44	LN(1)WTAADNAYEHFVIQVQEVNK	2.16±0.42		√
P24821	1485	N	Tenascin	TNC	1	1.9983e-163	290.38	LLETVEYN(1)ISGAER	3.07±0.14	√	√
P24821	1093	N	Tenascin	TNC	1	1.5129e-58	184.56	LN(1)WTAADQAYEHFIIQVQEANK	4.51±0.36		√
P24821	1034	N	Tenascin	TNC	1	1.73407e-07	158.76	N(1)TTSYVLR	4.35±0.84	√	√
P24821	1079	N	Tenascin	TNC	1	1.06491e-22	108.79	ASTEQAPELEN(1)LTVTEVGWDGLR	0.27±0.03
P24821	38	N	Tenascin	TNC	1	5.50598e-31	129.85	QSGVN(1)ATLPEENQPVVFNHVYNIK	0.47±0.03		√
P24821	1018	N	Tenascin	TNC	1	6.56354e-28	166.52	LN(1)YSLPTGQWVGVQLPR	1.55±1.24		√		√
P24821	1392	N	Tenascin	TNC	1	5.71957e-27	176.42	VEAAQN(1)LTLPGSLR	1.2±0.06	√	√
P24821	2162	N	Tenascin	TNC	0.844155	5.65279e-15	132.84	YGDN(0.156)N(0.844)HSQGVNWFHWK
P24821	1119	N	Tenascin	TNC	1	3.51419e-20	140.49	N(1)LTVPGSLR	4.01±1.07	√	√		√
P24821	327	N	Tenascin	TNC	1	5.0907e-130	241.57	CIN(1)GTCYCEEGFTGEDCGKPTCPHACHTQGR	4.26±0.33		√
P24821	166	N	Tenascin	TNC	1	3.34969e-34	176.11	GN(1)FSTEGCGCVCEPGWK	4.24±1	√	√
P24821	184	N	Tenascin	TNC	1	1.58903e-71	227.63	GPN(1)CSEPECPGNCHLR	5.54±0.84		√
P24821	51	N	Tenascin	TNC	0.823469	4.05907e-12	58.373	QSGVN(1)ATLPEEN(0.166)QPVVFN(0.823)HVYN(0.01)IK
P24821	788	N	Tenascin	TNC	0.770581	2.2432e-08	73.831	QTGLAPGQEYEISLHIVKN(0.771)N(0.229)TR			√
O43657	134	N	Tetraspanin-6	TSPAN6	1	6.28447e-05	128.03	QYN(1)STGDYR			√
O75954	180	N	Tetraspanin-9	TSPAN9	1	0.00274709	79.986	N(1)ATTPLWR
P37173	94	N	TGF-beta receptor type-2	TGFBR2	0.827699	5.80166e-14	100.04	KN(0.172)DEN(0.828)ITLETVCHDPK			√
Q9P2K2	460	N	Thioredoxin domain-containing protein 16	TXNDC16	1	1.82804e-06	108.56	QN(1)VTEFPIIK			√
Q9UPZ6	450	N	Thrombospondin type-1 domain-containing protein 7A	THSD7A	1	0.00278633	58.658	RGN(1)QTALCGGGIQTR
P49746	407	N	Thrombospondin-3	THBS3	1	4.43247e-17	129.38	LGFLGN(1)QSQGCLPAR			√
P05543	36	N	Thyroxine-binding globulin	SERPINA7	1	1.65549e-21	168.5	VTACHSSQPN(1)ATLYK	1.21±0.01
P04066	382	N	Tissue alpha-L-fucosidase	FUCA1	1	1.04295e-06	142.83	N(1)TTSVWYTSK	0.92±0.21
P04066	268	N	Tissue alpha-L-fucosidase	FUCA1	1	1.50365e-19	132.64	WGQN(1)CSCHHGGYYNCEDK	0.99±0.15
P48307	170	N	Tissue factor pathway inhibitor 2	TFPI2	1	5.28945e-07	108.56	DEGLCSAN(1)VTR
P00750	483	N	Tissue-type plasminogen activator	PLAT	1	0.000137346	119.62	CTSQHLLN(1)R			√
Q9BRN9	157	N	TM2 domain-containing protein 3	TM2D3	1	0.0133801	61.962	YPAN(1)CTVR			√
O60603	199	N	Toll-like receptor 2	TLR2	1	2.09152e-09	142.38	SIQN(1)VSHLILHMK			√
O60603	442	N	Toll-like receptor 2	TLR2	1	0.0011059	83.998	YLN(1)LSSTR		√	√
P20061	216	N	Transcobalamin-1	TCN1	1	7.30456e-12	120.7	N(1)ISIYTK	1.19±0.09
P20061	369	N	Transcobalamin-1	TCN1	1	4.24083e-94	249.82	MN(1)DTIFGFTMEER	1.63±0.31
P02786	727	N	Transferrin receptor protein 1	TFRC	0.987851	2.11025e-05	84.173	KQNN(0.012)GAFN(0.988)ETLFR			√
Q03167	492	N	Transforming growth factor beta receptor type 3	TGFBR3	1	7.05496e-24	121.82	MN(1)GTHFVLESPLNGCGTRPR	1.69±0.28
P10600	135	N	Transforming growth factor beta-3	TGFB3	1	0.000389763	94.692	FN(1)VSSVEK
O43493	39	N	Trans-Golgi network integral membrane protein 2	TGOLN2	1	7.47994e-29	137.64	QEEAGVRPSAGN(1)VSTHPSLSQR
Q14956	249	N	Transmembrane glycoprotein NMB	GPNMB	1	1.30514e-15	169.17	N(1)SSDETFLK	1.02±0.27		√
Q24JP5	280	N	Transmembrane protein 132A	TMEM132A	1	4.07484e-07	145.09	HN(1)FTASLLTLR	1.59±0.09
Q24JP5	71	N	Transmembrane protein 132A	TMEM132A	1	3.20666e-06	59.728	VQQVGHYPPAN(1)SSLSSR
Q86YD3	106	N	Transmembrane protein 25	TMEM25	1	0.000378628	75.764	AQHELN(1)CSLQDPR
Q8N6I4	153	N	Transmembrane protein 251	TMEM251	1	0.0108832	65.156	ASN(1)QISR
O75888	124	N	Tumor necrosis factor ligand superfamily member 13	TNFSF13	1	3.28393e-11	115.8	QHSVLHLVPIN(1)ATSK	1.32±0.08		√
Q9Y6Q6	105	N	Tumor necrosis factor receptor superfamily member 11A	TNFRSF11A	1	5.01086e-05	84.734	ALVAVVAGN(1)STTPR
O00300	178	N	Tumor necrosis factor receptor superfamily member 11B	TNFRSF11B	0.999993	8.03361e-35	179.1	GN(1)ATHDNICSGNSESTQK	0.92±0.1		√
O00300	152	N	Tumor necrosis factor receptor superfamily member 11B	TNFRSF11B	1	1.80656e-09	139.78	CPDGFFSN(1)ETSSK	1.33±0.29		√
O00300	289	N	Tumor necrosis factor receptor superfamily member 11B	TNFRSF11B	1	7.48359e-30	193.81	HIGHAN(1)LTFEQLR	1.44±0.19	√	√
O00300	165	N	Tumor necrosis factor receptor superfamily member 11B	TNFRSF11B	1	0.00036646	70.197	HTN(1)CSVFGLLLTQK	2.61±0.12		√
P19438	54	N	Tumor necrosis factor receptor superfamily member 1A	TNFRSF1A	0.983929	9.60678e-07	92.856	YIHPQN(0.984)N(0.016)SICCTK			√
P36941	177	N	Tumor necrosis factor receptor superfamily member 3	LTBR	1	2.20901e-05	93.623	AGHFQN(1)TSSPSAR			√
P09758	168	N	Tumor-associated calcium signal transducer 2	TACSTD2	1	8.0973e-08	87.676	HRPTAGAFN(1)HSDLDAELR			√
P35590	709	N	Tyrosine-protein kinase receptor Tie-1	TIE1	1	0.0167082	62.88	GLN(1)ASTR
P35590	596	N	Tyrosine-protein kinase receptor Tie-1	TIE1	1	1.30489e-06	105.03	REN(1)VSSPQAR
P35590	83	N	Tyrosine-protein kinase receptor Tie-1	TIE1	1	9.0091e-06	106.88	N(1)GSHQVTLR
P34925	179	N	Tyrosine-protein kinase RYK	RYK	1	5.30587e-05	111.61	N(1)FTVLNFK
Q9H741	67	N	UPF0454 protein C12orf49	C12orf49	0.9703	0.000340834	64.918	VQFN(0.03)LGN(0.97)SSR
Q03405	255	N	Urokinase plasminogen activator surface receptor	PLAUR	1	0.00010588	134.15	N(1)QSYMVR
Q03405	222	N	Urokinase plasminogen activator surface receptor	PLAUR	1	4.41464e-10	97.776	GN(1)STHGCSSEETFLIDCR
Q6EMK4	117	N	Vasorin	VASN	1	9.21789e-08	148.56	LHEITN(1)ETFR			√
P04070	290	N	Vitamin K-dependent protein C	PROC	1	0.00123425	73.327	EVFVHPN(1)YSK	1.49±0.03		√
P04004	242	N	Vitronectin	VTN	1	8.7404e-53	153.06	N(1)ISDGFDGIPDNVDAALALPAHSYSGR	1.56±0.07
P04004	85	N	Vitronectin	VTN	1	1.40483e-68	188.51	N(1)N(1)ATVHEQVGGPSLTSDLQAQSK
P04004	86	N	Vitronectin	VTN	1	1.40483e-68	188.51	N(1)N(1)ATVHEQVGGPSLTSDLQAQSK			√
P54289	998	N	Voltage-dependent calcium channel subunit alpha-2/delta-1	CACNA2D1	1	3.70655e-17	99.844	SFSGVLDCGN(1)CSR			√
Q86VR7	144	N	V-set and immunoglobulin domain-containing protein 10-like	VSIG10L	1	5.08773e-08	95.57	TPASN(1)ISTQVSHTK
Q15904	170	N	V-type proton ATPase subunit S1	ATP6AP1	1	9.18671e-09	137.62	LN(1)ASLPALLLIR	1.18±0.14		√
Q14508	44	N	WAP four-disulfide core domain protein 2	WFDC2	0.999859	5.45712e-07	61.488	TGVCPELQADQN(1)CTQECVSDSECADNLK
P0C1S8	465	N	Wee1-like protein kinase 2	WEE2	1	0.0313267	47.228	N(1)MIQPDAEQR
Q9Y2D9	305	N	Zinc finger protein 652	ZNF652	0.999908	0.00412603	68.657	NIQCVSCN(1)K	2.29±0.21
P25311	112	N	Zinc-alpha-2-glycoprotein	AZGP1	1	1.5203e-111	257.72	DIVEYYNDSN(1)GSHVLQGR	1.71±0	√	√		√
P25311	109	N	Zinc-alpha-2-glycoprotein	AZGP1	1	1.0743e-110	252.38	DIVEYYN(1)DSNGSHVLQGR	1.81±0.07	√	√		√
P25311	127	N	Zinc-alpha-2-glycoprotein	AZGP1	1	9.28159e-05	113.15	FGCEIEN(1)N(1)R	5.01±0.97
P25311	128	N	Zinc-alpha-2-glycoprotein	AZGP1	1	6.68811e-10	162.88	FGCEIEN(1)N(1)R	4.9±0.31	√	√
Q05996	122	N	Zona pellucida sperm-binding protein 2	ZP2	0.960957	0.00130196	80.102	VMN(0.961)N(0.039)SAALR	0±0
Reference
Cao, X., Kang, S., Yang, M., Li, W., Wu, S., Han, H., . . . Yue, X. (2018). Quantitative N-glycoproteomics of milk fat globule membrane in human colostrum and mature milk reveals changes in protein glycosylation during lactation. Food & Function, 9(2), 1163-1172. https://doi.org/10.1039/c7fo01796k.
Cao, X., Song, D., Yang, M., Yang, N., Ye, Q., Tao, D., . . . Yue, X. (2017). Comparative Analysis of Whey N-Glycoproteins in Human Colostrum and Mature Milk Using Quantitative Glycoproteomics. Journal of Agricultural and Food Chemistry, 65(47), 10360-10367. https://doi.org/10.1021/acs.jafc.7b04381.
Cao, X., Yang, M., Yang, N., Liang, X., Tan, D., Liu, B., . . . Yue, X. (2019). Characterization and comparison of whey N-glycoproteomes from human and bovine colostrum and mature milk. Food Chemistry, 276, 266-273. https://doi.org/10.1016/j.foodchem.2018.09.174.
Holm, M., Saraswat, M., Joenväärä, S., Seppo, A., Looney, R. J., Tohmola, T., . . . Järvinen, K. M. (2022). Quantitative glycoproteomics of human milk and association with atopic disease. Plos one, 17(5), e0267967. https://www.ncbi.nlm.nih.gov/pmc/articles/PMC9106177/pdf/pone.0267967.pdf.
Kim, B. J., & Dallas, D. C. (2021). Systematic examination of protein extraction, proteolytic glycopeptide enrichment and MS/MS fragmentation techniques for site-specific profiling of human milk N-glycoproteins. Talanta, 224, 121811. https://doi.org/https://doi.org/10.1016/j.talanta.2020.121811.
Wang, Z., Zhang, N., Wang, W., Li, Y., Szeto, I. M., Qin, H., . . . Ye, M. (2021). Glycoproteomics Analysis Reveals Differential Expression of Site-Specific Glycosylation in Human Milk Whey during Lactation. Journal of Agricultural and Food Chemistry, 69(23), 6690-6700. https://doi.org/10.1021/acs.jafc.0c07998.
